# Supplementary material for: Identification of superior haplotypes in a diverse natural population for breeding desirable plant height in soybean
Source: Theor Appl Genet. 2022 May 31;135(7):2407–22. doi: 10.1007/s00122-022-04120-0 (PMC9271120; doi:10.1007/s00122-022-04120-0)
Supplement: Supplementary file 2 — Supplementary file2 (XLSX 22 KB) [file 122_2022_4120_MOESM2_ESM.xlsx]

## Sheet: Supplementary Table 1
Supplementary Table 1: The accession number, name and origin of soybean germplasm used in the present study
Taxa	Name	Origin
NJAU_C001	Nannong86-4	Jiangsu
NJAU_C098	Suxie1	Jiangsu
NJAU_C099	Bogao	Jiangsu
NJAU_C100	Nannong 94-156	Jiangsu
NJAU_C002	Nannong1138-2	Jiangsu
NJAU_C101	Kefeng 1	Beijing
NJAU_C003	Guchengyishuhou	Hubei
NJAU_C102	Hefeng34	Liaoning
NJAU_C103	Fengjiao66-12	Liaoning
NJAU_C104	Liaodou11	Liaoning
NJAU_C219	Yudou16	Henan
NJAU_C004	Luhuangdou	Shanxi
NJAU_C005	Nanchengzeibuyao	Jiangxi
NJAU_C105	Shanghaibayuebai	Shanghai
NJAU_C006	Jurongdabiandou	Jiangxi
NJAU_C007	Fengxilouzihuang	Shandong
NJAU_C009	Suipingxiaoziyao	Henan
NJAU_C010	Wanxianbaidongdou	Chongqing
NJAU_C011	Guiximayi	Guizhou
NJAU_C106	Jindou4	Shanxi
NJAU_C108	Xipinghesedou	Henan
NJAU_C109	Guangshanwenzhutian	Henan
NJAU_C012	Enshizaohuangdou	Hubei
NJAU_C013	Qingyuanxiaoqingdou	Guangdong
NJAU_C014	Huangdou	Jiangsu
NJAU_C015	Lishuizhongzihuangdou	Jiangsu
NJAU_C016	Jinhuadadou	Zhejiang
NJAU_C110	Yueyangliuyuebao	Hunan
NJAU_C111	Taishunqiudou	Zhejiang
NJAU_C112	Chundou	Fujian
NJAU_C017	Luanchuanchengguanxiaodou	Henan
NJAU_C018	Zhenfengliuyuehuang	Guizhou
NJAU_C114	Chadou	Shandong
NJAU_C019	Tongluniuchidou	Zhejiang
NJAU_C020	Deqingxiangzhudou	Zhejiang
NJAU_C115	Yangdali	Liaoning
NJAU_C021	Wandouzao	Shanxi
NJAU_C022	Guangzehuangjiadou	Fujian
NJAU_C024	Fengxiansuidaohuang	Shanghai
NJAU_C119	Shizhuzhuyaozi	Chongqing
NJAU_C025	Ganbusi	Jiangxi
NJAU_C120	Jisichanglidou	Heilongjiang
NJAU_C026	Yushanbayuebao	Jiangxi
NJAU_C121	Jiyuanshangzhuangshui	Henan
NJAU_C122	Heiyaodou	Heilongjiang
NJAU_C027	Mayidan	Shanxi
NJAU_C028	Longyanqiuwudou	Fujian
NJAU_C123	Juyexiaotuyan	Shandong
NJAU_C124	Xifengdawudou	Guizou
NJAU_C125	Xuchangbaihuacao	Henan
NJAU_C126	Tuochengxihuacao	Henan
NJAU_C127	Kaifengguozhuangqing	Henan
NJAU_C029	Baihuamoshidou	Jilin
NJAU_C030	Nantongdayangqing	Jiangsu
NJAU_C031	Yushanqingdou	Jiangxi
NJAU_C032	Jinlongheidou	Guangxi
NJAU_C033	Xutongdadou	Jiangsu
NJAU_C034	Anluxiaohuangdou	Hubei
NJAU_C128	Huangpixiaoqingdou	Anhui
NJAU_C129	Tongshanbopihuangdoujia	Hubei
NJAU_C130	Wenfeng5	Liaoning
NJAU_C035	Baimodou	Neimenggu
NJAU_C036	Duchangnidou	Jiangxi
NJAU_C037	Donganheidou	Guangxi
NJAU_C131	Mancangjin	Liaoning
NJAU_C038	Xiaodongdou	Shichun
NJAU_C133	Fuyang170	Anhui
NJAU_C039	Wujiangqingdou3	Jiangsu
NJAU_C134	Banyemaodou	Jiangsu
NJAU_C040	Hongpiyehuangdou	Hubei
NJAU_C135	Gantai	Anhui
NJAU_C136	Nannong89-30	Jiangsu
NJAU_C041	Jianliniumaohuang	Hubei
NJAU_C137	P171451	America
NJAU_C138	Zhongdou14	Beijing
NJAU_C139	Fujian341	Fujian
NJAU_C042	Yantianqingpidou	Fujian
NJAU_C043	Anxianghuangdou	Hunan
NJAU_C044	Geyangqingdou	Jiangxi
NJAU_C140	York	America
NJAU_C045	Nannong73-93	Jiangsu
NJAU_C141	Lanchuanchengguanchunheidou	Hebai
NJAU_C143	Moshidadou	Shandong
NJAU_C144	89-29	Jiangsu
NJAU_C145	Guanyunhongmaoyou	Jiangsu
NJAU_C146	Donghaixiaoheidou	Jiangsu
NJAU_C046	Huaiyangqiuheidou	Jiangsu
NJAU_C047	Xiqingdou	Yunnan
NJAU_C147	Jiangyinheidou	Jiangsu
NJAU_C148	Lichengxiaolidou	Shandong
NJAU_C149	Hezepingdingdou	Shandong
NJAU_C049	Shuangjiangzongpidou	Yunnan
NJAU_C150	Gaoyaosanyuehuang	Guangdong
NJAU_C051	Dawuliuyuebao	Hubei
NJAU_C052	Guangfengmaliaodou	Jiangxi
NJAU_C151	Laoshuyan	Shanxi
NJAU_C053	Erwangdou	Jiangxi
NJAU_C054	Qujianghuangkengdong	Guangdong
NJAU_C055	Tianeliuyuehuang	Guangxi
NJAU_C056	Mayidou	Jiangxi
NJAU_C057	Nidou	Unknown
NJAU_C058	Liuhexiaoyeqing	Jiangsu
NJAU_C153	Yixianheidou	Hebei
NJAU_C059	Heibawangbian	Jilin
NJAU_C060	Zhijinsanjiaxiaodou	Hebei
NJAU_C061	Anyixiaoheidou	Shanxi
NJAU_C062	Dajinhuang	Heilongjiang
NJAU_C154	Jinxianzaochadou	Jiangxi
NJAU_C063	Maoyandou	Shanxi
NJAU_C155	Huimintiezhugan	Jiangsu
NJAU_C064	Zhenbaxiaobaihuang	Shanxi
NJAU_C158	Tonganyouzaidou	Fujian
NJAU_C159	Binhaihongchadou	Jiangsu
NJAU_C065	Pingshanheidou	Hebei
NJAU_C066	Yushandawudou	Jiangxi
NJAU_C067	Anyiheidou	Shanxi
NJAU_C160	Jingdehuangdou	Anhui
NJAU_C161	Dajinyuan	Liaoning
NJAU_C162	Hongdouzi	Guizhou
NJAU_C068	Qiongshanxiawangwudou	Hainan
NJAU_C069	Qionghaixiaozhongwudou	Hainan
NJAU_C163	Haimenhonghuangdouyi	Hainan
NJAU_C070	Bamaiuyuehuang	Guangxi
NJAU_C166	Dandou12	Liaoning
NJAU_C072	Nanhuaheipidou	Yunnan
NJAU_C074	Feixidahuangdou	Anhui
NJAU_C167	Jianshuixiaoheidou	Yunnan
NJAU_C075	Shangraoganbusi	Jiangxi
NJAU_C168	Nau130	Unknown
NJAU_C076	Yaanxiaolizao	Shichun
NJAU_C077	Ningnanheizi	Jiangsu
NJAU_C078	Shangraowanqing	Jiangxi
NJAU_C169	Xiaoheidou	Hebei
NJAU_C170	Linheidou	Hebei
NJAU_C073	Yunhefengheidou	Zhejiang
NJAU_C171	Dalihuang	Hubei
NJAU_C079	Dajinhuang	Heilongjiang
NJAU_C080	Yangchunxiaoli	Guangdong
NJAU_C172	Hengshanhongdou	Hunan
NJAU_C081	Hengyangyaodou	Hunan
NJAU_C082	Chongmingtiegengdou	Shanghai
NJAU_C173	Edou7	Hubei
NJAU_C174	Gongdou10	Beijing
NJAU_C175	Anshunbaijiaodou	Guizhou
NJAU_C083	Wukehuang	Jiangsu
NJAU_C176	Heikehuangdou	Jiangsu
NJAU_C177	Peixiandabaijiao	Jiangsu
NJAU_C085	Huanglingshanzizou	Hubei
NJAU_C178	Chunheidou	Hubei
NJAU_C179	Yangyanjinghuangdou	Shanxi
NJAU_C180	Linjiangheidou	Heilongjiang
NJAU_C181	Heimoshidou	Neimenggu
NJAU_C182	Huangdou	Gansu
NJAU_C183	Xuyongxiaobaishuidou	Shichun
NJAU_C086	Ningdoubayuehuang	Jiangxi
NJAU_C184	Yongxinliuyuehuang	Jiangxi
NJAU_C087	Longshanneiziqing	Hunan
NJAU_C088	Woyangheidou	Anhui
NJAU_C089	Yunmengliuyuehuaye	Anhui
NJAU_C185	Nannongcai5	Jiangsu
NJAU_C186	Qiandou6	Guizhou
NJAU_C090	Malidou	Zhejiang
NJAU_C187	Dabuhuangdou	Guangdong
NJAU_C194	Changyuanfantunxiaotiane	Henan
NJAU_C195	Runanpingdingdou	Henan
NJAU_C196	Jindou14	Shanxi
NJAU_C093	Xipinghongmiandou	Henan
NJAU_C094	OC7934	Brazil
NJAU_C095	Xinchangliuyuedou	Jiangsu
NJAU_C197	Dianjiangzaohuangdou	Sichuan
NJAU_C198	Mianyangbaimaodou	Hubei
NJAU_C199	Huangpobayuezha	Hubei
NJAU_C200	74906-08	Unknown
NJAU_C201	PI227687	USA
NJAU_C202	Riben	Janpan
NJAU_C203	Zao16hao	Anhui
NJAU_C204	Congyanghouzimao	Anhui
NJAU_C205	Jiangninglaoshudou	Jiangsu
NJAU_C206	JuxianqiuheidouA	Zhejiang
NJAU_C207	SRF400	USA
NJAU_C208	Shuyangdabaipi	Anhui
NJAU_C209	SP26	Jiangsu
NJAU_C210	PI229358	USA
NJAU_C211	Williams	USA
NJAU_C212	Dare	USA
NJAU_C213	Xianjin2hao	Jiangsu
NJAU_C214	Linxinzaolvdou	Shandong
NJAU_C215	Bethol	USA
NJAU_C216	Mosuo	USA
NJAU_C217	Aiganhunag	Unknown
NJAU_C218	Wan82-178	Anhui
NJAU_C008	Xiayitaipingzihuadou	Henan
NJAU_C023	Zhengjianghuangdou	Jiangsu
NJAU_C048	Unknown	Unknown
NJAU_C050	Unkown	Unknown
NJAU_C071	Chuxiu	Jiangsu
NJAU_C084	Unknown	Unknown
NJAU_C091	Ninghaiwanhuangdou	Zhejiang
NJAU_C092	Shangraoheiyangdou	Jiangxi
NJAU_C096	Dongaipingdinghuang	Jiangsu
NJAU_C097	Unknown	Unknown
NJAU_C107	Shangqiu73	Henan
NJAU_C113	heidadou	Heilongjiang
NJAU_C116	Chengyujinghuang	Jilin
NJAU_C117	Heidou1Hao	Guangdou
NJAU_C118	Xiaolidou	Liaoning
NJAU_C132	Xingyanghuihuangdou	Henan
NJAU_C142	Anshunbiaojiaodou	Guizhou
NJAU_C152	Chaqiuheidou	Unknown
NJAU_C156	Jinzhoutangwang	Liaoning
NJAU_C157	Liuyuebao	Jiangxi
NJAU_C164	Heiludou2hao	Shandong
NJAU_C165	zhoudou27	Hubei
NJAU_C188	Heidadou	Shandong
NJAU_C189	Nanong88-31	Jiangsu
NJAU_C190	Edou2hao	Hubei
NJAU_C191	Guangji	Taiwan
NJAU_C192	94001-1	Dongbei
NJAU_C193	Zheng92029	Henan
