# Supplementary material for: Identification of superior haplotypes in a diverse natural population for breeding desirable plant height in soybean
Source: Theor Appl Genet. 2022 May 31;135(7):2407–22. doi: 10.1007/s00122-022-04120-0 (PMC9271120; doi:10.1007/s00122-022-04120-0)
Supplement: Supplementary file 3 — Supplementary file3 (XLSX 103 KB) [file 122_2022_4120_MOESM3_ESM.xlsx]

## Sheet: Supplementary Table 2
Supplementary Table 2: Phenotyping data for soybean plant height evaluated across six diverse environments
Line	Replication	Environment	Plant height (cm)
NJAU_C001	1	E1	62.667
NJAU_C001	2	E1	59.333
NJAU_C001	3	E1	68.667
NJAU_C002	1	E1	78.667
NJAU_C002	2	E1	NA
NJAU_C002	3	E1	72.333
NJAU_C003	1	E1	73.667
NJAU_C003	2	E1	85
NJAU_C003	3	E1	NA
NJAU_C004	1	E1	144.667
NJAU_C004	2	E1	108
NJAU_C004	3	E1	118.333
NJAU_C005	1	E1	103
NJAU_C005	2	E1	89.333
NJAU_C005	3	E1	90.333
NJAU_C006	1	E1	96.667
NJAU_C006	2	E1	89.333
NJAU_C006	3	E1	76.333
NJAU_C007	1	E1	71.667
NJAU_C007	2	E1	NA
NJAU_C007	3	E1	59.667
NJAU_C008	1	E1	78.333
NJAU_C008	2	E1	64.667
NJAU_C008	3	E1	64
NJAU_C009	1	E1	121
NJAU_C009	2	E1	122.5
NJAU_C009	3	E1	NA
NJAU_C010	1	E1	154.667
NJAU_C010	2	E1	133.333
NJAU_C010	3	E1	127.333
NJAU_C011	1	E1	120
NJAU_C011	2	E1	118.333
NJAU_C011	3	E1	102.667
NJAU_C012	1	E1	105.667
NJAU_C012	2	E1	91.333
NJAU_C012	3	E1	77.667
NJAU_C013	1	E1	107
NJAU_C013	2	E1	101
NJAU_C013	3	E1	91.333
NJAU_C014	1	E1	96.667
NJAU_C014	2	E1	88.667
NJAU_C014	3	E1	74
NJAU_C015	1	E1	111
NJAU_C015	2	E1	88
NJAU_C015	3	E1	77.667
NJAU_C016	1	E1	162
NJAU_C016	2	E1	148
NJAU_C016	3	E1	131.667
NJAU_C017	1	E1	75
NJAU_C017	2	E1	75.667
NJAU_C017	3	E1	53
NJAU_C018	1	E1	108.667
NJAU_C018	2	E1	135.333
NJAU_C018	3	E1	93.333
NJAU_C019	1	E1	78
NJAU_C019	2	E1	79
NJAU_C019	3	E1	71.667
NJAU_C020	1	E1	111.333
NJAU_C020	2	E1	106.667
NJAU_C020	3	E1	113.667
NJAU_C021	1	E1	138
NJAU_C021	2	E1	94.667
NJAU_C021	3	E1	85.667
NJAU_C022	1	E1	126
NJAU_C022	2	E1	99
NJAU_C022	3	E1	106
NJAU_C023	1	E1	79.333
NJAU_C023	2	E1	92.333
NJAU_C023	3	E1	78.333
NJAU_C024	1	E1	NA
NJAU_C024	2	E1	84
NJAU_C024	3	E1	69
NJAU_C025	1	E1	138.333
NJAU_C025	2	E1	148.333
NJAU_C025	3	E1	126.667
NJAU_C026	1	E1	108
NJAU_C026	2	E1	98.333
NJAU_C026	3	E1	98
NJAU_C027	1	E1	79
NJAU_C027	2	E1	84
NJAU_C027	3	E1	81.333
NJAU_C028	1	E1	92.5
NJAU_C028	2	E1	135.667
NJAU_C028	3	E1	89
NJAU_C029	1	E1	NA
NJAU_C029	2	E1	74
NJAU_C029	3	E1	72.333
NJAU_C030	1	E1	123.667
NJAU_C030	2	E1	NA
NJAU_C030	3	E1	110.667
NJAU_C031	1	E1	183
NJAU_C031	2	E1	139
NJAU_C031	3	E1	147.667
NJAU_C032	1	E1	127
NJAU_C032	2	E1	156.333
NJAU_C032	3	E1	143
NJAU_C033	1	E1	111
NJAU_C033	2	E1	134
NJAU_C033	3	E1	103.333
NJAU_C034	1	E1	95.667
NJAU_C034	2	E1	125.667
NJAU_C034	3	E1	112.667
NJAU_C035	1	E1	134.667
NJAU_C035	2	E1	136.333
NJAU_C035	3	E1	134.333
NJAU_C036	1	E1	144.333
NJAU_C036	2	E1	137.333
NJAU_C036	3	E1	181.667
NJAU_C037	1	E1	NA
NJAU_C037	2	E1	NA
NJAU_C037	3	E1	110
NJAU_C038	1	E1	117.667
NJAU_C038	2	E1	138.333
NJAU_C038	3	E1	125
NJAU_C039	1	E1	120.667
NJAU_C039	2	E1	135.333
NJAU_C039	3	E1	111.667
NJAU_C040	1	E1	127.667
NJAU_C040	2	E1	186.333
NJAU_C040	3	E1	NA
NJAU_C041	1	E1	163.333
NJAU_C041	2	E1	243
NJAU_C041	3	E1	177.333
NJAU_C042	1	E1	116
NJAU_C042	2	E1	145
NJAU_C042	3	E1	132
NJAU_C043	1	E1	NA
NJAU_C043	2	E1	54.333
NJAU_C043	3	E1	NA
NJAU_C044	1	E1	106
NJAU_C044	2	E1	108
NJAU_C044	3	E1	144.333
NJAU_C045	1	E1	72.667
NJAU_C045	2	E1	61.667
NJAU_C045	3	E1	62
NJAU_C046	1	E1	143
NJAU_C046	2	E1	139.333
NJAU_C046	3	E1	155.333
NJAU_C047	1	E1	96
NJAU_C047	2	E1	89.333
NJAU_C047	3	E1	80
NJAU_C048	1	E1	73.667
NJAU_C048	2	E1	66.667
NJAU_C048	3	E1	66.667
NJAU_C049	1	E1	114.333
NJAU_C049	2	E1	135
NJAU_C049	3	E1	111.667
NJAU_C050	1	E1	75
NJAU_C050	2	E1	69.667
NJAU_C050	3	E1	66
NJAU_C051	1	E1	115.667
NJAU_C051	2	E1	137.333
NJAU_C051	3	E1	128.333
NJAU_C052	1	E1	119.667
NJAU_C052	2	E1	129.333
NJAU_C052	3	E1	113.333
NJAU_C053	1	E1	137.667
NJAU_C053	2	E1	125.333
NJAU_C053	3	E1	111.667
NJAU_C054	1	E1	128.333
NJAU_C054	2	E1	149.667
NJAU_C054	3	E1	119
NJAU_C055	1	E1	97.333
NJAU_C055	2	E1	153.333
NJAU_C055	3	E1	86
NJAU_C056	1	E1	95
NJAU_C056	2	E1	119.333
NJAU_C056	3	E1	80.667
NJAU_C057	1	E1	170.667
NJAU_C057	2	E1	150
NJAU_C057	3	E1	166.667
NJAU_C058	1	E1	119.333
NJAU_C058	2	E1	127
NJAU_C058	3	E1	128
NJAU_C059	1	E1	123.333
NJAU_C059	2	E1	163
NJAU_C059	3	E1	142.333
NJAU_C060	1	E1	76
NJAU_C060	2	E1	58.667
NJAU_C060	3	E1	64
NJAU_C061	1	E1	143.667
NJAU_C061	2	E1	135.667
NJAU_C061	3	E1	120.333
NJAU_C062	1	E1	81
NJAU_C062	2	E1	78
NJAU_C062	3	E1	63.667
NJAU_C063	1	E1	79
NJAU_C063	2	E1	133
NJAU_C063	3	E1	139
NJAU_C064	1	E1	78.667
NJAU_C064	2	E1	77.333
NJAU_C064	3	E1	59.667
NJAU_C065	1	E1	NA
NJAU_C065	2	E1	NA
NJAU_C065	3	E1	121.667
NJAU_C066	1	E1	145.333
NJAU_C066	2	E1	123
NJAU_C066	3	E1	NA
NJAU_C067	1	E1	173.333
NJAU_C067	2	E1	141
NJAU_C067	3	E1	139
NJAU_C068	1	E1	167
NJAU_C068	2	E1	132.333
NJAU_C068	3	E1	157.667
NJAU_C069	1	E1	100.333
NJAU_C069	2	E1	NA
NJAU_C069	3	E1	96.333
NJAU_C070	1	E1	107
NJAU_C070	2	E1	108
NJAU_C070	3	E1	102.667
NJAU_C071	1	E1	71.333
NJAU_C071	2	E1	NA
NJAU_C071	3	E1	NA
NJAU_C072	1	E1	177
NJAU_C072	2	E1	125.667
NJAU_C072	3	E1	124
NJAU_C073	1	E1	89.333
NJAU_C073	2	E1	83
NJAU_C073	3	E1	72.667
NJAU_C074	1	E1	75
NJAU_C074	2	E1	80.333
NJAU_C074	3	E1	63.667
NJAU_C075	1	E1	75
NJAU_C075	2	E1	73
NJAU_C075	3	E1	69
NJAU_C076	1	E1	157.667
NJAU_C076	2	E1	151
NJAU_C076	3	E1	144.667
NJAU_C077	1	E1	80.333
NJAU_C077	2	E1	65.333
NJAU_C077	3	E1	69
NJAU_C078	1	E1	116.333
NJAU_C078	2	E1	112.667
NJAU_C078	3	E1	99.333
NJAU_C079	1	E1	119.333
NJAU_C079	2	E1	94.333
NJAU_C079	3	E1	NA
NJAU_C080	1	E1	86.333
NJAU_C080	2	E1	NA
NJAU_C080	3	E1	74.333
NJAU_C081	1	E1	123
NJAU_C081	2	E1	127.667
NJAU_C081	3	E1	112.667
NJAU_C082	1	E1	102.333
NJAU_C082	2	E1	90.667
NJAU_C082	3	E1	87.333
NJAU_C083	1	E1	97.333
NJAU_C083	2	E1	89.667
NJAU_C083	3	E1	122
NJAU_C084	1	E1	76.333
NJAU_C084	2	E1	81
NJAU_C084	3	E1	76.667
NJAU_C085	1	E1	70.667
NJAU_C085	2	E1	73.333
NJAU_C085	3	E1	70.333
NJAU_C086	1	E1	NA
NJAU_C086	2	E1	62.333
NJAU_C086	3	E1	60
NJAU_C087	1	E1	81.667
NJAU_C087	2	E1	120.667
NJAU_C087	3	E1	95.667
NJAU_C088	1	E1	45
NJAU_C088	2	E1	46.333
NJAU_C088	3	E1	47.333
NJAU_C089	1	E1	85.333
NJAU_C089	2	E1	89.333
NJAU_C089	3	E1	78.333
NJAU_C090	1	E1	74.333
NJAU_C090	2	E1	NA
NJAU_C090	3	E1	85
NJAU_C091	1	E1	NA
NJAU_C091	2	E1	114.667
NJAU_C091	3	E1	93.333
NJAU_C092	1	E1	113
NJAU_C092	2	E1	126.667
NJAU_C092	3	E1	106
NJAU_C093	1	E1	121
NJAU_C093	2	E1	126.667
NJAU_C093	3	E1	120.333
NJAU_C094	1	E1	143
NJAU_C094	2	E1	137.667
NJAU_C094	3	E1	93
NJAU_C095	1	E1	58
NJAU_C095	2	E1	57.333
NJAU_C095	3	E1	43.667
NJAU_C096	1	E1	90
NJAU_C096	2	E1	NA
NJAU_C096	3	E1	78.333
NJAU_C097	1	E1	70.333
NJAU_C097	2	E1	73.333
NJAU_C097	3	E1	74.667
NJAU_C098	1	E1	NA
NJAU_C098	2	E1	67.667
NJAU_C098	3	E1	61
NJAU_C099	1	E1	102.333
NJAU_C099	2	E1	NA
NJAU_C099	3	E1	119.333
NJAU_C100	1	E1	45
NJAU_C100	2	E1	40
NJAU_C100	3	E1	39.333
NJAU_C101	1	E1	56.667
NJAU_C101	2	E1	NA
NJAU_C101	3	E1	NA
NJAU_C102	1	E1	109
NJAU_C102	2	E1	112
NJAU_C102	3	E1	107.667
NJAU_C103	1	E1	39.667
NJAU_C103	2	E1	41.333
NJAU_C103	3	E1	35
NJAU_C104	1	E1	45.667
NJAU_C104	2	E1	43.333
NJAU_C104	3	E1	39.333
NJAU_C105	1	E1	44.333
NJAU_C105	2	E1	40
NJAU_C105	3	E1	37.333
NJAU_C106	1	E1	90
NJAU_C106	2	E1	77.667
NJAU_C106	3	E1	70
NJAU_C107	1	E1	49
NJAU_C107	2	E1	40
NJAU_C107	3	E1	44
NJAU_C108	1	E1	NA
NJAU_C108	2	E1	NA
NJAU_C108	3	E1	60.333
NJAU_C109	1	E1	NA
NJAU_C109	2	E1	55.667
NJAU_C109	3	E1	64
NJAU_C110	1	E1	58.667
NJAU_C110	2	E1	45.667
NJAU_C110	3	E1	43.667
NJAU_C111	1	E1	88.667
NJAU_C111	2	E1	74.333
NJAU_C111	3	E1	75
NJAU_C112	1	E1	95
NJAU_C112	2	E1	80.667
NJAU_C112	3	E1	66.667
NJAU_C113	1	E1	96
NJAU_C113	2	E1	78
NJAU_C113	3	E1	80.333
NJAU_C114	1	E1	91
NJAU_C114	2	E1	81
NJAU_C114	3	E1	78
NJAU_C115	1	E1	NA
NJAU_C115	2	E1	51.333
NJAU_C115	3	E1	47
NJAU_C116	1	E1	62
NJAU_C116	2	E1	61
NJAU_C116	3	E1	68
NJAU_C117	1	E1	67.667
NJAU_C117	2	E1	69.333
NJAU_C117	3	E1	52.667
NJAU_C118	1	E1	70.667
NJAU_C118	2	E1	64
NJAU_C118	3	E1	64
NJAU_C119	1	E1	62.333
NJAU_C119	2	E1	61.667
NJAU_C119	3	E1	57
NJAU_C120	1	E1	48.667
NJAU_C120	2	E1	41.333
NJAU_C120	3	E1	40.333
NJAU_C121	1	E1	73
NJAU_C121	2	E1	70.333
NJAU_C121	3	E1	68.667
NJAU_C122	1	E1	78.333
NJAU_C122	2	E1	58.667
NJAU_C122	3	E1	62.667
NJAU_C123	1	E1	85.333
NJAU_C123	2	E1	84.667
NJAU_C123	3	E1	80.667
NJAU_C124	1	E1	35.333
NJAU_C124	2	E1	35
NJAU_C124	3	E1	42.333
NJAU_C125	1	E1	58
NJAU_C125	2	E1	NA
NJAU_C125	3	E1	53.667
NJAU_C126	1	E1	75.333
NJAU_C126	2	E1	57.667
NJAU_C126	3	E1	64.667
NJAU_C127	1	E1	NA
NJAU_C127	2	E1	49
NJAU_C127	3	E1	NA
NJAU_C128	1	E1	71
NJAU_C128	2	E1	77
NJAU_C128	3	E1	44.667
NJAU_C129	1	E1	114
NJAU_C129	2	E1	89
NJAU_C129	3	E1	92.667
NJAU_C130	1	E1	NA
NJAU_C130	2	E1	NA
NJAU_C130	3	E1	68.667
NJAU_C131	1	E1	53.333
NJAU_C131	2	E1	61
NJAU_C131	3	E1	57.667
NJAU_C132	1	E1	75.333
NJAU_C132	2	E1	61
NJAU_C132	3	E1	55.333
NJAU_C133	1	E1	56.333
NJAU_C133	2	E1	54
NJAU_C133	3	E1	50
NJAU_C134	1	E1	59
NJAU_C134	2	E1	42.333
NJAU_C134	3	E1	40.667
NJAU_C135	1	E1	98.667
NJAU_C135	2	E1	79.333
NJAU_C135	3	E1	62.333
NJAU_C136	1	E1	94
NJAU_C136	2	E1	73
NJAU_C136	3	E1	NA
NJAU_C137	1	E1	NA
NJAU_C137	2	E1	NA
NJAU_C137	3	E1	56
NJAU_C138	1	E1	65.333
NJAU_C138	2	E1	48.333
NJAU_C138	3	E1	44.667
NJAU_C139	1	E1	121.333
NJAU_C139	2	E1	99.667
NJAU_C139	3	E1	93.333
NJAU_C140	1	E1	112.333
NJAU_C140	2	E1	88
NJAU_C140	3	E1	80.333
NJAU_C141	1	E1	84.333
NJAU_C141	2	E1	63
NJAU_C141	3	E1	45.667
NJAU_C142	1	E1	153.333
NJAU_C142	2	E1	116.667
NJAU_C142	3	E1	NA
NJAU_C143	1	E1	NA
NJAU_C143	2	E1	145.667
NJAU_C143	3	E1	124
NJAU_C144	1	E1	126.667
NJAU_C144	2	E1	NA
NJAU_C144	3	E1	72.333
NJAU_C145	1	E1	112.333
NJAU_C145	2	E1	98.333
NJAU_C145	3	E1	82.333
NJAU_C146	1	E1	NA
NJAU_C146	2	E1	NA
NJAU_C146	3	E1	68.333
NJAU_C147	1	E1	76
NJAU_C147	2	E1	67.667
NJAU_C147	3	E1	NA
NJAU_C148	1	E1	82.667
NJAU_C148	2	E1	78.667
NJAU_C148	3	E1	69.667
NJAU_C149	1	E1	69.667
NJAU_C149	2	E1	51.333
NJAU_C149	3	E1	52
NJAU_C150	1	E1	80
NJAU_C150	2	E1	91
NJAU_C150	3	E1	61
NJAU_C151	1	E1	NA
NJAU_C151	2	E1	66
NJAU_C151	3	E1	59.333
NJAU_C152	1	E1	53.333
NJAU_C152	2	E1	35.667
NJAU_C152	3	E1	51.667
NJAU_C153	1	E1	60
NJAU_C153	2	E1	50.667
NJAU_C153	3	E1	47.667
NJAU_C154	1	E1	63.333
NJAU_C154	2	E1	61.333
NJAU_C154	3	E1	48
NJAU_C155	1	E1	52.667
NJAU_C155	2	E1	56.333
NJAU_C155	3	E1	42.667
NJAU_C156	1	E1	74.667
NJAU_C156	2	E1	56.333
NJAU_C156	3	E1	65.667
NJAU_C157	1	E1	47.333
NJAU_C157	2	E1	44.667
NJAU_C157	3	E1	40.667
NJAU_C158	1	E1	73
NJAU_C158	2	E1	74
NJAU_C158	3	E1	69.667
NJAU_C159	1	E1	61.333
NJAU_C159	2	E1	57
NJAU_C159	3	E1	49.667
NJAU_C160	1	E1	64.667
NJAU_C160	2	E1	70
NJAU_C160	3	E1	48.333
NJAU_C161	1	E1	NA
NJAU_C161	2	E1	59
NJAU_C161	3	E1	54.667
NJAU_C162	1	E1	53.333
NJAU_C162	2	E1	52.667
NJAU_C162	3	E1	42
NJAU_C163	1	E1	78
NJAU_C163	2	E1	83
NJAU_C163	3	E1	NA
NJAU_C164	1	E1	43.333
NJAU_C164	2	E1	36.667
NJAU_C164	3	E1	38
NJAU_C165	1	E1	73.667
NJAU_C165	2	E1	66
NJAU_C165	3	E1	59.667
NJAU_C166	1	E1	NA
NJAU_C166	2	E1	36.333
NJAU_C166	3	E1	38.667
NJAU_C167	1	E1	107
NJAU_C167	2	E1	120.667
NJAU_C167	3	E1	76.667
NJAU_C168	1	E1	50
NJAU_C168	2	E1	NA
NJAU_C168	3	E1	55
NJAU_C169	1	E1	70.333
NJAU_C169	2	E1	82.667
NJAU_C169	3	E1	79
NJAU_C170	1	E1	NA
NJAU_C170	2	E1	NA
NJAU_C170	3	E1	55.667
NJAU_C171	1	E1	51.667
NJAU_C171	2	E1	45.333
NJAU_C171	3	E1	54
NJAU_C172	1	E1	59.333
NJAU_C172	2	E1	59.333
NJAU_C172	3	E1	72.667
NJAU_C173	1	E1	36.667
NJAU_C173	2	E1	35.667
NJAU_C173	3	E1	40.667
NJAU_C174	1	E1	43.667
NJAU_C174	2	E1	46
NJAU_C174	3	E1	NA
NJAU_C175	1	E1	39.333
NJAU_C175	2	E1	42.333
NJAU_C175	3	E1	53.333
NJAU_C176	1	E1	52.333
NJAU_C176	2	E1	45.333
NJAU_C176	3	E1	47
NJAU_C177	1	E1	NA
NJAU_C177	2	E1	67
NJAU_C177	3	E1	64
NJAU_C178	1	E1	56.333
NJAU_C178	2	E1	44.333
NJAU_C178	3	E1	45
NJAU_C179	1	E1	79
NJAU_C179	2	E1	81
NJAU_C179	3	E1	69.667
NJAU_C180	1	E1	NA
NJAU_C180	2	E1	84.667
NJAU_C180	3	E1	80
NJAU_C181	1	E1	43.667
NJAU_C181	2	E1	43.333
NJAU_C181	3	E1	45.333
NJAU_C182	1	E1	62.667
NJAU_C182	2	E1	52.667
NJAU_C182	3	E1	NA
NJAU_C183	1	E1	NA
NJAU_C183	2	E1	48.5
NJAU_C183	3	E1	62.667
NJAU_C184	1	E1	62
NJAU_C184	2	E1	58
NJAU_C184	3	E1	60.333
NJAU_C185	1	E1	81.333
NJAU_C185	2	E1	73
NJAU_C185	3	E1	63
NJAU_C186	1	E1	NA
NJAU_C186	2	E1	57.333
NJAU_C186	3	E1	54
NJAU_C187	1	E1	66.667
NJAU_C187	2	E1	57
NJAU_C187	3	E1	60.333
NJAU_C188	1	E1	NA
NJAU_C188	2	E1	90.333
NJAU_C188	3	E1	112
NJAU_C189	1	E1	97.667
NJAU_C189	2	E1	106
NJAU_C189	3	E1	109.333
NJAU_C190	1	E1	95.667
NJAU_C190	2	E1	80.333
NJAU_C190	3	E1	80
NJAU_C191	1	E1	50.667
NJAU_C191	2	E1	42.333
NJAU_C191	3	E1	46
NJAU_C192	1	E1	90.333
NJAU_C192	2	E1	86.333
NJAU_C192	3	E1	85
NJAU_C193	1	E1	NA
NJAU_C193	2	E1	NA
NJAU_C193	3	E1	78
NJAU_C194	1	E1	57
NJAU_C194	2	E1	56.667
NJAU_C194	3	E1	71.333
NJAU_C195	1	E1	63.667
NJAU_C195	2	E1	NA
NJAU_C195	3	E1	NA
NJAU_C196	1	E1	90.333
NJAU_C196	2	E1	76.667
NJAU_C196	3	E1	NA
NJAU_C197	1	E1	49.667
NJAU_C197	2	E1	48.333
NJAU_C197	3	E1	41.667
NJAU_C198	1	E1	167.333
NJAU_C198	2	E1	143.333
NJAU_C198	3	E1	137
NJAU_C199	1	E1	71.333
NJAU_C199	2	E1	72
NJAU_C199	3	E1	57.333
NJAU_C200	1	E1	84.667
NJAU_C200	2	E1	84.333
NJAU_C200	3	E1	61
NJAU_C201	1	E1	131
NJAU_C201	2	E1	165.333
NJAU_C201	3	E1	169.333
NJAU_C202	1	E1	64.667
NJAU_C202	2	E1	71.333
NJAU_C202	3	E1	58.667
NJAU_C203	1	E1	60.667
NJAU_C203	2	E1	57
NJAU_C203	3	E1	51.333
NJAU_C204	1	E1	121.667
NJAU_C204	2	E1	122
NJAU_C204	3	E1	101
NJAU_C205	1	E1	112.333
NJAU_C205	2	E1	109.667
NJAU_C205	3	E1	101.333
NJAU_C206	1	E1	127
NJAU_C206	2	E1	111.333
NJAU_C206	3	E1	96.667
NJAU_C207	1	E1	NA
NJAU_C207	2	E1	105.333
NJAU_C207	3	E1	114.667
NJAU_C208	1	E1	98.667
NJAU_C208	2	E1	94
NJAU_C208	3	E1	NA
NJAU_C209	1	E1	91.333
NJAU_C209	2	E1	77.667
NJAU_C209	3	E1	67.333
NJAU_C210	1	E1	89.333
NJAU_C210	2	E1	79.667
NJAU_C210	3	E1	NA
NJAU_C211	1	E1	53.667
NJAU_C211	2	E1	48.333
NJAU_C211	3	E1	47
NJAU_C212	1	E1	64.667
NJAU_C212	2	E1	59
NJAU_C212	3	E1	42.333
NJAU_C213	1	E1	79.5
NJAU_C213	2	E1	67
NJAU_C213	3	E1	67.333
NJAU_C214	1	E1	NA
NJAU_C214	2	E1	56.667
NJAU_C214	3	E1	54
NJAU_C215	1	E1	104.5
NJAU_C215	2	E1	119
NJAU_C215	3	E1	65.333
NJAU_C216	1	E1	57
NJAU_C216	2	E1	45.667
NJAU_C216	3	E1	44.333
NJAU_C217	1	E1	48.667
NJAU_C217	2	E1	NA
NJAU_C217	3	E1	44
NJAU_C218	1	E1	60.667
NJAU_C218	2	E1	62.667
NJAU_C218	3	E1	NA
NJAU_C219	1	E1	57.333
NJAU_C219	2	E1	66.667
NJAU_C219	3	E1	NA
NJAU_C001	1	E3	51.25
NJAU_C001	2	E3	44.75
NJAU_C001	3	E3	36.5
NJAU_C002	1	E3	53
NJAU_C002	2	E3	54.5
NJAU_C002	3	E3	50.75
NJAU_C003	1	E3	51.5
NJAU_C003	2	E3	44.75
NJAU_C003	3	E3	45
NJAU_C004	1	E3	80.25
NJAU_C004	2	E3	77.5
NJAU_C004	3	E3	74
NJAU_C005	1	E3	52
NJAU_C005	2	E3	55.25
NJAU_C005	3	E3	55.5
NJAU_C006	1	E3	63.75
NJAU_C006	2	E3	56.25
NJAU_C006	3	E3	56.75
NJAU_C007	1	E3	54.25
NJAU_C007	2	E3	50.75
NJAU_C007	3	E3	51.75
NJAU_C008	1	E3	42.75
NJAU_C008	2	E3	46
NJAU_C008	3	E3	42
NJAU_C009	1	E3	67.75
NJAU_C009	2	E3	65.25
NJAU_C009	3	E3	58.75
NJAU_C010	1	E3	70.25
NJAU_C010	2	E3	53.75
NJAU_C010	3	E3	61.25
NJAU_C011	1	E3	70.5
NJAU_C011	2	E3	69.5
NJAU_C011	3	E3	71.5
NJAU_C012	1	E3	49.5
NJAU_C012	2	E3	45.25
NJAU_C012	3	E3	56
NJAU_C013	1	E3	57.25
NJAU_C013	2	E3	52.5
NJAU_C013	3	E3	53.75
NJAU_C014	1	E3	56
NJAU_C014	2	E3	55.5
NJAU_C014	3	E3	57.25
NJAU_C015	1	E3	52.5
NJAU_C015	2	E3	50.75
NJAU_C015	3	E3	59.75
NJAU_C016	1	E3	87.25
NJAU_C016	2	E3	72.25
NJAU_C016	3	E3	90.5
NJAU_C017	1	E3	35.75
NJAU_C017	2	E3	44.25
NJAU_C017	3	E3	41.25
NJAU_C018	1	E3	75.5
NJAU_C018	2	E3	73.5
NJAU_C018	3	E3	76.75
NJAU_C019	1	E3	46.5
NJAU_C019	2	E3	47.25
NJAU_C019	3	E3	50.75
NJAU_C020	1	E3	62.25
NJAU_C020	2	E3	61
NJAU_C020	3	E3	70.75
NJAU_C021	1	E3	50.25
NJAU_C021	2	E3	54
NJAU_C021	3	E3	57
NJAU_C022	1	E3	58.75
NJAU_C022	2	E3	57.25
NJAU_C022	3	E3	70.5
NJAU_C023	1	E3	55.75
NJAU_C023	2	E3	52.5
NJAU_C023	3	E3	57
NJAU_C024	1	E3	48.5
NJAU_C024	2	E3	49.75
NJAU_C024	3	E3	57.5
NJAU_C025	1	E3	66
NJAU_C025	2	E3	51.25
NJAU_C025	3	E3	63
NJAU_C026	1	E3	55.75
NJAU_C026	2	E3	58.25
NJAU_C026	3	E3	67.75
NJAU_C027	1	E3	45.5
NJAU_C027	2	E3	38.75
NJAU_C027	3	E3	50
NJAU_C028	1	E3	89.25
NJAU_C028	2	E3	66.5
NJAU_C028	3	E3	66
NJAU_C029	1	E3	48.25
NJAU_C029	2	E3	51.75
NJAU_C029	3	E3	53.5
NJAU_C030	1	E3	64.25
NJAU_C030	2	E3	58.75
NJAU_C030	3	E3	57.75
NJAU_C031	1	E3	98.25
NJAU_C031	2	E3	83.25
NJAU_C031	3	E3	87
NJAU_C032	1	E3	68.75
NJAU_C032	2	E3	55.5
NJAU_C032	3	E3	61.5
NJAU_C033	1	E3	65.75
NJAU_C033	2	E3	58
NJAU_C033	3	E3	53.25
NJAU_C034	1	E3	78.25
NJAU_C034	2	E3	76.5
NJAU_C034	3	E3	78.75
NJAU_C035	1	E3	69.5
NJAU_C035	2	E3	71
NJAU_C035	3	E3	76.5
NJAU_C036	1	E3	77.5
NJAU_C036	2	E3	65.75
NJAU_C036	3	E3	75
NJAU_C037	1	E3	55.5
NJAU_C037	2	E3	53.75
NJAU_C037	3	E3	48
NJAU_C038	1	E3	95.5
NJAU_C038	2	E3	85
NJAU_C038	3	E3	90.5
NJAU_C039	1	E3	68.5
NJAU_C039	2	E3	81
NJAU_C039	3	E3	82.75
NJAU_C040	1	E3	115.75
NJAU_C040	2	E3	89.5
NJAU_C040	3	E3	92.75
NJAU_C041	1	E3	121.25
NJAU_C041	2	E3	150
NJAU_C041	3	E3	118
NJAU_C042	1	E3	70
NJAU_C042	2	E3	72.25
NJAU_C042	3	E3	76.75
NJAU_C043	1	E3	45.5
NJAU_C043	2	E3	42
NJAU_C043	3	E3	39.25
NJAU_C044	1	E3	71.5
NJAU_C044	2	E3	76.5
NJAU_C044	3	E3	79.5
NJAU_C045	1	E3	49.75
NJAU_C045	2	E3	43.5
NJAU_C045	3	E3	49.75
NJAU_C046	1	E3	155
NJAU_C046	2	E3	102.5
NJAU_C046	3	E3	95.5
NJAU_C047	1	E3	73.25
NJAU_C047	2	E3	73
NJAU_C047	3	E3	76.5
NJAU_C048	1	E3	49.25
NJAU_C048	2	E3	43.25
NJAU_C048	3	E3	57.75
NJAU_C049	1	E3	80.5
NJAU_C049	2	E3	70.25
NJAU_C049	3	E3	77.25
NJAU_C050	1	E3	41
NJAU_C050	2	E3	34.25
NJAU_C050	3	E3	43.75
NJAU_C051	1	E3	72.25
NJAU_C051	2	E3	72.75
NJAU_C051	3	E3	77.25
NJAU_C052	1	E3	72.5
NJAU_C052	2	E3	72.25
NJAU_C052	3	E3	81
NJAU_C053	1	E3	75.25
NJAU_C053	2	E3	68.5
NJAU_C053	3	E3	82.5
NJAU_C054	1	E3	52.5
NJAU_C054	2	E3	53
NJAU_C054	3	E3	70
NJAU_C055	1	E3	78.75
NJAU_C055	2	E3	64.75
NJAU_C055	3	E3	75
NJAU_C056	1	E3	68.75
NJAU_C056	2	E3	67.25
NJAU_C056	3	E3	68.75
NJAU_C057	1	E3	86
NJAU_C057	2	E3	72
NJAU_C057	3	E3	103
NJAU_C058	1	E3	76
NJAU_C058	2	E3	61.25
NJAU_C058	3	E3	86.75
NJAU_C059	1	E3	81.25
NJAU_C059	2	E3	72.75
NJAU_C059	3	E3	87
NJAU_C060	1	E3	38.5
NJAU_C060	2	E3	32.5
NJAU_C060	3	E3	34.75
NJAU_C061	1	E3	69
NJAU_C061	2	E3	56.5
NJAU_C061	3	E3	93.5
NJAU_C062	1	E3	38.75
NJAU_C062	2	E3	34.5
NJAU_C062	3	E3	45
NJAU_C063	1	E3	78
NJAU_C063	2	E3	47
NJAU_C063	3	E3	61.75
NJAU_C064	1	E3	43.25
NJAU_C064	2	E3	44
NJAU_C064	3	E3	54.75
NJAU_C065	1	E3	105.75
NJAU_C065	2	E3	93
NJAU_C065	3	E3	122.75
NJAU_C066	1	E3	65.25
NJAU_C066	2	E3	65.75
NJAU_C066	3	E3	65
NJAU_C067	1	E3	90.5
NJAU_C067	2	E3	78.75
NJAU_C067	3	E3	98.5
NJAU_C068	1	E3	89.25
NJAU_C068	2	E3	85.5
NJAU_C068	3	E3	94
NJAU_C069	1	E3	65.5
NJAU_C069	2	E3	68.25
NJAU_C069	3	E3	75
NJAU_C070	1	E3	62.25
NJAU_C070	2	E3	64.5
NJAU_C070	3	E3	70.5
NJAU_C071	1	E3	50.75
NJAU_C071	2	E3	53.5
NJAU_C071	3	E3	61.5
NJAU_C072	1	E3	98.75
NJAU_C072	2	E3	93.25
NJAU_C072	3	E3	94.5
NJAU_C073	1	E3	54.25
NJAU_C073	2	E3	49.25
NJAU_C073	3	E3	55.5
NJAU_C074	1	E3	39.75
NJAU_C074	2	E3	38.75
NJAU_C074	3	E3	46.5
NJAU_C075	1	E3	49.5
NJAU_C075	2	E3	44.75
NJAU_C075	3	E3	40.5
NJAU_C076	1	E3	99.75
NJAU_C076	2	E3	100.75
NJAU_C076	3	E3	111
NJAU_C077	1	E3	48.75
NJAU_C077	2	E3	39
NJAU_C077	3	E3	46.5
NJAU_C078	1	E3	59
NJAU_C078	2	E3	60
NJAU_C078	3	E3	64.75
NJAU_C079	1	E3	65
NJAU_C079	2	E3	62.75
NJAU_C079	3	E3	75.75
NJAU_C080	1	E3	46.75
NJAU_C080	2	E3	49.75
NJAU_C080	3	E3	55.75
NJAU_C081	1	E3	87.75
NJAU_C081	2	E3	72.75
NJAU_C081	3	E3	109.5
NJAU_C082	1	E3	67.5
NJAU_C082	2	E3	63.25
NJAU_C082	3	E3	71.5
NJAU_C083	1	E3	82.75
NJAU_C083	2	E3	70.5
NJAU_C083	3	E3	76
NJAU_C084	1	E3	57.25
NJAU_C084	2	E3	59.5
NJAU_C084	3	E3	58.25
NJAU_C085	1	E3	44
NJAU_C085	2	E3	41
NJAU_C085	3	E3	43.25
NJAU_C086	1	E3	41
NJAU_C086	2	E3	37.5
NJAU_C086	3	E3	46.75
NJAU_C087	1	E3	69
NJAU_C087	2	E3	70.5
NJAU_C087	3	E3	67.5
NJAU_C088	1	E3	23.75
NJAU_C088	2	E3	26
NJAU_C088	3	E3	26.75
NJAU_C089	1	E3	62.5
NJAU_C089	2	E3	67.5
NJAU_C089	3	E3	73.75
NJAU_C090	1	E3	56
NJAU_C090	2	E3	48.25
NJAU_C090	3	E3	65.25
NJAU_C091	1	E3	90
NJAU_C091	2	E3	98.25
NJAU_C091	3	E3	97.5
NJAU_C092	1	E3	69.25
NJAU_C092	2	E3	75
NJAU_C092	3	E3	79.75
NJAU_C093	1	E3	37
NJAU_C093	2	E3	84
NJAU_C093	3	E3	75.25
NJAU_C094	1	E3	52.25
NJAU_C094	2	E3	75.25
NJAU_C094	3	E3	74.75
NJAU_C095	1	E3	22.25
NJAU_C095	2	E3	28
NJAU_C095	3	E3	28
NJAU_C096	1	E3	55.75
NJAU_C096	2	E3	65.25
NJAU_C096	3	E3	64
NJAU_C097	1	E3	47.5
NJAU_C097	2	E3	58.75
NJAU_C097	3	E3	53
NJAU_C098	1	E3	37.75
NJAU_C098	2	E3	46.25
NJAU_C098	3	E3	39.5
NJAU_C099	1	E3	71.25
NJAU_C099	2	E3	78.25
NJAU_C099	3	E3	79.25
NJAU_C100	1	E3	26.5
NJAU_C100	2	E3	24.75
NJAU_C100	3	E3	27
NJAU_C101	1	E3	24.25
NJAU_C101	2	E3	24
NJAU_C101	3	E3	23.5
NJAU_C102	1	E3	54
NJAU_C102	2	E3	59
NJAU_C102	3	E3	62
NJAU_C103	1	E3	NA
NJAU_C103	2	E3	28.25
NJAU_C103	3	E3	33.5
NJAU_C104	1	E3	24
NJAU_C104	2	E3	24
NJAU_C104	3	E3	23.5
NJAU_C105	1	E3	22.75
NJAU_C105	2	E3	21.75
NJAU_C105	3	E3	23.25
NJAU_C106	1	E3	48.5
NJAU_C106	2	E3	46.5
NJAU_C106	3	E3	48.5
NJAU_C107	1	E3	36.5
NJAU_C107	2	E3	25
NJAU_C107	3	E3	21.25
NJAU_C108	1	E3	40
NJAU_C108	2	E3	39
NJAU_C108	3	E3	37
NJAU_C109	1	E3	32.5
NJAU_C109	2	E3	32.5
NJAU_C109	3	E3	41.25
NJAU_C110	1	E3	26.75
NJAU_C110	2	E3	24.25
NJAU_C110	3	E3	23.75
NJAU_C111	1	E3	47.25
NJAU_C111	2	E3	50.5
NJAU_C111	3	E3	55
NJAU_C112	1	E3	41.25
NJAU_C112	2	E3	46
NJAU_C112	3	E3	51.25
NJAU_C113	1	E3	56
NJAU_C113	2	E3	68
NJAU_C113	3	E3	55
NJAU_C114	1	E3	43.5
NJAU_C114	2	E3	46.75
NJAU_C114	3	E3	54.75
NJAU_C115	1	E3	29
NJAU_C115	2	E3	27.25
NJAU_C115	3	E3	26.25
NJAU_C116	1	E3	33.75
NJAU_C116	2	E3	34.5
NJAU_C116	3	E3	34
NJAU_C117	1	E3	NA
NJAU_C117	2	E3	33.25
NJAU_C117	3	E3	31.5
NJAU_C118	1	E3	33.75
NJAU_C118	2	E3	28.25
NJAU_C118	3	E3	31.5
NJAU_C119	1	E3	28.5
NJAU_C119	2	E3	27.25
NJAU_C119	3	E3	30.5
NJAU_C120	1	E3	NA
NJAU_C120	2	E3	NA
NJAU_C120	3	E3	28
NJAU_C121	1	E3	35
NJAU_C121	2	E3	40.25
NJAU_C121	3	E3	43
NJAU_C122	1	E3	31
NJAU_C122	2	E3	33.5
NJAU_C122	3	E3	37.75
NJAU_C123	1	E3	38.75
NJAU_C123	2	E3	43.5
NJAU_C123	3	E3	51
NJAU_C124	1	E3	32.75
NJAU_C124	2	E3	29
NJAU_C124	3	E3	29.75
NJAU_C125	1	E3	27
NJAU_C125	2	E3	28.25
NJAU_C125	3	E3	30.75
NJAU_C126	1	E3	31
NJAU_C126	2	E3	31
NJAU_C126	3	E3	39.25
NJAU_C127	1	E3	31.25
NJAU_C127	2	E3	32
NJAU_C127	3	E3	35.75
NJAU_C128	1	E3	34.75
NJAU_C128	2	E3	37.25
NJAU_C128	3	E3	57.75
NJAU_C129	1	E3	45.75
NJAU_C129	2	E3	56.25
NJAU_C129	3	E3	62
NJAU_C130	1	E3	38.75
NJAU_C130	2	E3	46.25
NJAU_C130	3	E3	46
NJAU_C131	1	E3	31
NJAU_C131	2	E3	38.5
NJAU_C131	3	E3	38.5
NJAU_C132	1	E3	36.5
NJAU_C132	2	E3	35
NJAU_C132	3	E3	37
NJAU_C133	1	E3	27.5
NJAU_C133	2	E3	27.5
NJAU_C133	3	E3	32
NJAU_C134	1	E3	25.5
NJAU_C134	2	E3	23.5
NJAU_C134	3	E3	29.5
NJAU_C135	1	E3	41.25
NJAU_C135	2	E3	45.5
NJAU_C135	3	E3	56.25
NJAU_C136	1	E3	47.75
NJAU_C136	2	E3	57.5
NJAU_C136	3	E3	55.25
NJAU_C137	1	E3	35.5
NJAU_C137	2	E3	39.75
NJAU_C137	3	E3	50.5
NJAU_C138	1	E3	43.25
NJAU_C138	2	E3	32.5
NJAU_C138	3	E3	33
NJAU_C139	1	E3	56.75
NJAU_C139	2	E3	56
NJAU_C139	3	E3	76.75
NJAU_C140	1	E3	49.75
NJAU_C140	2	E3	49
NJAU_C140	3	E3	52.5
NJAU_C141	1	E3	33.5
NJAU_C141	2	E3	35.25
NJAU_C141	3	E3	35
NJAU_C142	1	E3	83.75
NJAU_C142	2	E3	79
NJAU_C142	3	E3	99.25
NJAU_C143	1	E3	71.75
NJAU_C143	2	E3	77.75
NJAU_C143	3	E3	61.75
NJAU_C144	1	E3	67
NJAU_C144	2	E3	71.5
NJAU_C144	3	E3	59
NJAU_C145	1	E3	65.25
NJAU_C145	2	E3	69.75
NJAU_C145	3	E3	65.5
NJAU_C146	1	E3	46.75
NJAU_C146	2	E3	51.5
NJAU_C146	3	E3	55.5
NJAU_C147	1	E3	43.25
NJAU_C147	2	E3	37.75
NJAU_C147	3	E3	39.5
NJAU_C148	1	E3	44.5
NJAU_C148	2	E3	47.25
NJAU_C148	3	E3	68.75
NJAU_C149	1	E3	30.25
NJAU_C149	2	E3	35
NJAU_C149	3	E3	37.75
NJAU_C150	1	E3	49.25
NJAU_C150	2	E3	54.5
NJAU_C150	3	E3	59.75
NJAU_C151	1	E3	54.5
NJAU_C151	2	E3	50.75
NJAU_C151	3	E3	58.25
NJAU_C152	1	E3	24.5
NJAU_C152	2	E3	23.25
NJAU_C152	3	E3	24.25
NJAU_C153	1	E3	26.5
NJAU_C153	2	E3	30.25
NJAU_C153	3	E3	23.82
NJAU_C154	1	E3	28.5
NJAU_C154	2	E3	31.75
NJAU_C154	3	E3	32.25
NJAU_C155	1	E3	30
NJAU_C155	2	E3	29.75
NJAU_C155	3	E3	27.25
NJAU_C156	1	E3	37.75
NJAU_C156	2	E3	37.5
NJAU_C156	3	E3	42
NJAU_C157	1	E3	25.5
NJAU_C157	2	E3	25.5
NJAU_C157	3	E3	25.75
NJAU_C158	1	E3	40.25
NJAU_C158	2	E3	46.75
NJAU_C158	3	E3	46.25
NJAU_C159	1	E3	32.5
NJAU_C159	2	E3	35.75
NJAU_C159	3	E3	37
NJAU_C160	1	E3	37.25
NJAU_C160	2	E3	37.25
NJAU_C160	3	E3	39.25
NJAU_C161	1	E3	33.75
NJAU_C161	2	E3	32.25
NJAU_C161	3	E3	35.5
NJAU_C162	1	E3	28.25
NJAU_C162	2	E3	32.25
NJAU_C162	3	E3	33.25
NJAU_C163	1	E3	46.75
NJAU_C163	2	E3	49
NJAU_C163	3	E3	47.5
NJAU_C164	1	E3	24.5
NJAU_C164	2	E3	22.25
NJAU_C164	3	E3	26
NJAU_C165	1	E3	42.75
NJAU_C165	2	E3	41
NJAU_C165	3	E3	46.25
NJAU_C166	1	E3	21
NJAU_C166	2	E3	22.25
NJAU_C166	3	E3	23.25
NJAU_C167	1	E3	45.25
NJAU_C167	2	E3	57.25
NJAU_C167	3	E3	58
NJAU_C168	1	E3	34.25
NJAU_C168	2	E3	32.25
NJAU_C168	3	E3	40.25
NJAU_C169	1	E3	42
NJAU_C169	2	E3	42.75
NJAU_C169	3	E3	62.5
NJAU_C170	1	E3	45
NJAU_C170	2	E3	30.75
NJAU_C170	3	E3	41.5
NJAU_C171	1	E3	38
NJAU_C171	2	E3	32.25
NJAU_C171	3	E3	41
NJAU_C172	1	E3	37.75
NJAU_C172	2	E3	38.75
NJAU_C172	3	E3	43.5
NJAU_C173	1	E3	24.25
NJAU_C173	2	E3	23.25
NJAU_C173	3	E3	25
NJAU_C174	1	E3	27.25
NJAU_C174	2	E3	32.5
NJAU_C174	3	E3	28.25
NJAU_C175	1	E3	24.25
NJAU_C175	2	E3	27
NJAU_C175	3	E3	45.5
NJAU_C176	1	E3	NA
NJAU_C176	2	E3	NA
NJAU_C176	3	E3	NA
NJAU_C177	1	E3	46.75
NJAU_C177	2	E3	42.75
NJAU_C177	3	E3	49.25
NJAU_C178	1	E3	29.5
NJAU_C178	2	E3	28.25
NJAU_C178	3	E3	30.75
NJAU_C179	1	E3	49
NJAU_C179	2	E3	42.75
NJAU_C179	3	E3	62
NJAU_C180	1	E3	63.75
NJAU_C180	2	E3	56.75
NJAU_C180	3	E3	62
NJAU_C181	1	E3	26.5
NJAU_C181	2	E3	29.25
NJAU_C181	3	E3	33.5
NJAU_C182	1	E3	41.5
NJAU_C182	2	E3	43.5
NJAU_C182	3	E3	49.5
NJAU_C183	1	E3	28
NJAU_C183	2	E3	29.25
NJAU_C183	3	E3	37.75
NJAU_C184	1	E3	33.5
NJAU_C184	2	E3	30.75
NJAU_C184	3	E3	36.25
NJAU_C185	1	E3	44
NJAU_C185	2	E3	42.5
NJAU_C185	3	E3	45.25
NJAU_C186	1	E3	26.25
NJAU_C186	2	E3	30.25
NJAU_C186	3	E3	30
NJAU_C187	1	E3	33.5
NJAU_C187	2	E3	32.75
NJAU_C187	3	E3	32
NJAU_C188	1	E3	43.25
NJAU_C188	2	E3	65.75
NJAU_C188	3	E3	43.5
NJAU_C189	1	E3	65.25
NJAU_C189	2	E3	67.25
NJAU_C189	3	E3	73.5
NJAU_C190	1	E3	34.5
NJAU_C190	2	E3	37
NJAU_C190	3	E3	36.5
NJAU_C191	1	E3	25.5
NJAU_C191	2	E3	24.75
NJAU_C191	3	E3	30.5
NJAU_C192	1	E3	58.5
NJAU_C192	2	E3	63
NJAU_C192	3	E3	63
NJAU_C193	1	E3	42
NJAU_C193	2	E3	36.5
NJAU_C193	3	E3	41.5
NJAU_C194	1	E3	31.5
NJAU_C194	2	E3	28.5
NJAU_C194	3	E3	34.25
NJAU_C195	1	E3	38
NJAU_C195	2	E3	32.75
NJAU_C195	3	E3	47
NJAU_C196	1	E3	59.25
NJAU_C196	2	E3	51
NJAU_C196	3	E3	57.5
NJAU_C197	1	E3	22.25
NJAU_C197	2	E3	24
NJAU_C197	3	E3	24.25
NJAU_C198	1	E3	85.75
NJAU_C198	2	E3	91
NJAU_C198	3	E3	95
NJAU_C199	1	E3	54.75
NJAU_C199	2	E3	50
NJAU_C199	3	E3	59
NJAU_C200	1	E3	56.75
NJAU_C200	2	E3	55.75
NJAU_C200	3	E3	60
NJAU_C201	1	E3	138.25
NJAU_C201	2	E3	132.75
NJAU_C201	3	E3	116.25
NJAU_C202	1	E3	41.5
NJAU_C202	2	E3	42.25
NJAU_C202	3	E3	43.25
NJAU_C203	1	E3	69.75
NJAU_C203	2	E3	38.25
NJAU_C203	3	E3	52.5
NJAU_C204	1	E3	60.5
NJAU_C204	2	E3	50.5
NJAU_C204	3	E3	79.25
NJAU_C205	1	E3	66.75
NJAU_C205	2	E3	63.25
NJAU_C205	3	E3	65
NJAU_C206	1	E3	66.5
NJAU_C206	2	E3	74.25
NJAU_C206	3	E3	88.75
NJAU_C207	1	E3	74.75
NJAU_C207	2	E3	84
NJAU_C207	3	E3	75
NJAU_C208	1	E3	63.25
NJAU_C208	2	E3	51.25
NJAU_C208	3	E3	75.25
NJAU_C209	1	E3	45.5
NJAU_C209	2	E3	48.25
NJAU_C209	3	E3	55.75
NJAU_C210	1	E3	47.25
NJAU_C210	2	E3	48.75
NJAU_C210	3	E3	56.75
NJAU_C211	1	E3	35.25
NJAU_C211	2	E3	35.25
NJAU_C211	3	E3	35.75
NJAU_C212	1	E3	32.5
NJAU_C212	2	E3	31
NJAU_C212	3	E3	35.5
NJAU_C213	1	E3	45.25
NJAU_C213	2	E3	48.25
NJAU_C213	3	E3	52.5
NJAU_C214	1	E3	27
NJAU_C214	2	E3	29.75
NJAU_C214	3	E3	32.5
NJAU_C215	1	E3	51.25
NJAU_C215	2	E3	49.75
NJAU_C215	3	E3	67.75
NJAU_C216	1	E3	29.5
NJAU_C216	2	E3	30
NJAU_C216	3	E3	34.75
NJAU_C217	1	E3	26
NJAU_C217	2	E3	28.75
NJAU_C217	3	E3	26.75
NJAU_C218	1	E3	33.5
NJAU_C218	2	E3	31.25
NJAU_C218	3	E3	32
NJAU_C219	1	E3	43.5
NJAU_C219	2	E3	42
NJAU_C219	3	E3	40.5
NJAU_C001	1	E5	48.333
NJAU_C001	2	E5	51
NJAU_C001	3	E5	45
NJAU_C002	1	E5	52
NJAU_C002	2	E5	64
NJAU_C002	3	E5	57.667
NJAU_C003	1	E5	44
NJAU_C003	2	E5	61.333
NJAU_C003	3	E5	62.667
NJAU_C004	1	E5	94.333
NJAU_C004	2	E5	94.333
NJAU_C004	3	E5	99
NJAU_C005	1	E5	75.667
NJAU_C005	2	E5	79
NJAU_C005	3	E5	69
NJAU_C006	1	E5	66.667
NJAU_C006	2	E5	78
NJAU_C006	3	E5	79.667
NJAU_C007	1	E5	51.667
NJAU_C007	2	E5	67.333
NJAU_C007	3	E5	68
NJAU_C008	1	E5	56.667
NJAU_C008	2	E5	51.333
NJAU_C008	3	E5	55
NJAU_C009	1	E5	111.667
NJAU_C009	2	E5	93.667
NJAU_C009	3	E5	70
NJAU_C010	1	E5	120.333
NJAU_C010	2	E5	123
NJAU_C010	3	E5	126.333
NJAU_C011	1	E5	93
NJAU_C011	2	E5	143.333
NJAU_C011	3	E5	93.667
NJAU_C012	1	E5	58
NJAU_C012	2	E5	66
NJAU_C012	3	E5	67.667
NJAU_C013	1	E5	73.333
NJAU_C013	2	E5	100.667
NJAU_C013	3	E5	72
NJAU_C014	1	E5	61.667
NJAU_C014	2	E5	67
NJAU_C014	3	E5	71
NJAU_C015	1	E5	69
NJAU_C015	2	E5	88.667
NJAU_C015	3	E5	69.667
NJAU_C016	1	E5	86.333
NJAU_C016	2	E5	92.667
NJAU_C016	3	E5	81.667
NJAU_C017	1	E5	54.667
NJAU_C017	2	E5	49.333
NJAU_C017	3	E5	38.667
NJAU_C018	1	E5	60.333
NJAU_C018	2	E5	84
NJAU_C018	3	E5	73.333
NJAU_C019	1	E5	74.667
NJAU_C019	2	E5	63.667
NJAU_C019	3	E5	61.333
NJAU_C020	1	E5	98
NJAU_C020	2	E5	88.667
NJAU_C020	3	E5	72.667
NJAU_C021	1	E5	71.333
NJAU_C021	2	E5	82.667
NJAU_C021	3	E5	81.667
NJAU_C022	1	E5	103
NJAU_C022	2	E5	91.667
NJAU_C022	3	E5	88.333
NJAU_C023	1	E5	60.333
NJAU_C023	2	E5	79.333
NJAU_C023	3	E5	63.333
NJAU_C024	1	E5	40.667
NJAU_C024	2	E5	68
NJAU_C024	3	E5	68
NJAU_C025	1	E5	117.667
NJAU_C025	2	E5	128.333
NJAU_C025	3	E5	91.667
NJAU_C026	1	E5	118
NJAU_C026	2	E5	102.333
NJAU_C026	3	E5	86.667
NJAU_C027	1	E5	73.667
NJAU_C027	2	E5	69.667
NJAU_C027	3	E5	70
NJAU_C028	1	E5	97.667
NJAU_C028	2	E5	76.667
NJAU_C028	3	E5	129.667
NJAU_C029	1	E5	74
NJAU_C029	2	E5	69
NJAU_C029	3	E5	62.333
NJAU_C030	1	E5	99.667
NJAU_C030	2	E5	75
NJAU_C030	3	E5	105.667
NJAU_C031	1	E5	146.667
NJAU_C031	2	E5	141
NJAU_C031	3	E5	128.333
NJAU_C032	1	E5	132.333
NJAU_C032	2	E5	121
NJAU_C032	3	E5	127
NJAU_C033	1	E5	114.667
NJAU_C033	2	E5	80.333
NJAU_C033	3	E5	92.333
NJAU_C034	1	E5	107.333
NJAU_C034	2	E5	136.667
NJAU_C034	3	E5	146.667
NJAU_C035	1	E5	104
NJAU_C035	2	E5	103.333
NJAU_C035	3	E5	104.333
NJAU_C036	1	E5	150
NJAU_C036	2	E5	163.333
NJAU_C036	3	E5	189.333
NJAU_C037	1	E5	113.667
NJAU_C037	2	E5	77.333
NJAU_C037	3	E5	89
NJAU_C038	1	E5	139.333
NJAU_C038	2	E5	160.667
NJAU_C038	3	E5	144
NJAU_C039	1	E5	97.333
NJAU_C039	2	E5	121.667
NJAU_C039	3	E5	118.333
NJAU_C040	1	E5	110
NJAU_C040	2	E5	111
NJAU_C040	3	E5	116.333
NJAU_C041	1	E5	185.333
NJAU_C041	2	E5	191.667
NJAU_C041	3	E5	178.333
NJAU_C042	1	E5	102
NJAU_C042	2	E5	116.667
NJAU_C042	3	E5	141.667
NJAU_C043	1	E5	59.167
NJAU_C043	2	E5	66.667
NJAU_C043	3	E5	51.667
NJAU_C044	1	E5	110.667
NJAU_C044	2	E5	116
NJAU_C044	3	E5	112
NJAU_C045	1	E5	51.333
NJAU_C045	2	E5	65.667
NJAU_C045	3	E5	60.667
NJAU_C046	1	E5	111.667
NJAU_C046	2	E5	NA
NJAU_C046	3	E5	107
NJAU_C047	1	E5	NA
NJAU_C047	2	E5	108.667
NJAU_C047	3	E5	124.333
NJAU_C048	1	E5	53.333
NJAU_C048	2	E5	60.667
NJAU_C048	3	E5	59.667
NJAU_C049	1	E5	87.333
NJAU_C049	2	E5	104
NJAU_C049	3	E5	NA
NJAU_C050	1	E5	51.333
NJAU_C050	2	E5	53
NJAU_C050	3	E5	57.333
NJAU_C051	1	E5	85
NJAU_C051	2	E5	88
NJAU_C051	3	E5	79.667
NJAU_C052	1	E5	99.333
NJAU_C052	2	E5	96.667
NJAU_C052	3	E5	87
NJAU_C053	1	E5	109.333
NJAU_C053	2	E5	108
NJAU_C053	3	E5	87.667
NJAU_C054	1	E5	NA
NJAU_C054	2	E5	95.333
NJAU_C054	3	E5	106.667
NJAU_C055	1	E5	104.667
NJAU_C055	2	E5	92.333
NJAU_C055	3	E5	87.667
NJAU_C056	1	E5	87
NJAU_C056	2	E5	94
NJAU_C056	3	E5	94.333
NJAU_C057	1	E5	140.333
NJAU_C057	2	E5	142
NJAU_C057	3	E5	151.333
NJAU_C058	1	E5	115.667
NJAU_C058	2	E5	106.333
NJAU_C058	3	E5	99
NJAU_C059	1	E5	102.333
NJAU_C059	2	E5	156.667
NJAU_C059	3	E5	137.667
NJAU_C060	1	E5	43.333
NJAU_C060	2	E5	42.333
NJAU_C060	3	E5	38.667
NJAU_C061	1	E5	121.667
NJAU_C061	2	E5	136.333
NJAU_C061	3	E5	116.667
NJAU_C062	1	E5	71
NJAU_C062	2	E5	58.333
NJAU_C062	3	E5	60
NJAU_C063	1	E5	62
NJAU_C063	2	E5	77
NJAU_C063	3	E5	45
NJAU_C064	1	E5	54.333
NJAU_C064	2	E5	54
NJAU_C064	3	E5	50.333
NJAU_C065	1	E5	110
NJAU_C065	2	E5	133.667
NJAU_C065	3	E5	140.667
NJAU_C066	1	E5	113.667
NJAU_C066	2	E5	128
NJAU_C066	3	E5	74.5
NJAU_C067	1	E5	144
NJAU_C067	2	E5	174.333
NJAU_C067	3	E5	118.667
NJAU_C068	1	E5	146
NJAU_C068	2	E5	107
NJAU_C068	3	E5	111.333
NJAU_C069	1	E5	48.333
NJAU_C069	2	E5	62.333
NJAU_C069	3	E5	74.333
NJAU_C070	1	E5	78.667
NJAU_C070	2	E5	100.667
NJAU_C070	3	E5	98.333
NJAU_C071	1	E5	53.333
NJAU_C071	2	E5	56.333
NJAU_C071	3	E5	66.667
NJAU_C072	1	E5	128.333
NJAU_C072	2	E5	125
NJAU_C072	3	E5	136
NJAU_C073	1	E5	83.667
NJAU_C073	2	E5	64
NJAU_C073	3	E5	61.667
NJAU_C074	1	E5	72.5
NJAU_C074	2	E5	55
NJAU_C074	3	E5	54.667
NJAU_C075	1	E5	77.667
NJAU_C075	2	E5	51.667
NJAU_C075	3	E5	59.333
NJAU_C076	1	E5	157.667
NJAU_C076	2	E5	142.667
NJAU_C076	3	E5	142.333
NJAU_C077	1	E5	61.667
NJAU_C077	2	E5	48
NJAU_C077	3	E5	73.667
NJAU_C078	1	E5	97.333
NJAU_C078	2	E5	86.333
NJAU_C078	3	E5	109.333
NJAU_C079	1	E5	86.667
NJAU_C079	2	E5	84.667
NJAU_C079	3	E5	83.667
NJAU_C080	1	E5	59.333
NJAU_C080	2	E5	59.5
NJAU_C080	3	E5	66.333
NJAU_C081	1	E5	109.667
NJAU_C081	2	E5	112
NJAU_C081	3	E5	149.667
NJAU_C082	1	E5	78
NJAU_C082	2	E5	72
NJAU_C082	3	E5	85.667
NJAU_C083	1	E5	117.667
NJAU_C083	2	E5	89.333
NJAU_C083	3	E5	102
NJAU_C084	1	E5	67.667
NJAU_C084	2	E5	80.667
NJAU_C084	3	E5	75
NJAU_C085	1	E5	54.667
NJAU_C085	2	E5	46.333
NJAU_C085	3	E5	48.667
NJAU_C086	1	E5	51.667
NJAU_C086	2	E5	49.667
NJAU_C086	3	E5	52.333
NJAU_C087	1	E5	74.667
NJAU_C087	2	E5	70
NJAU_C087	3	E5	87.667
NJAU_C088	1	E5	37.333
NJAU_C088	2	E5	25.333
NJAU_C088	3	E5	32.667
NJAU_C089	1	E5	84.333
NJAU_C089	2	E5	77.333
NJAU_C089	3	E5	91
NJAU_C090	1	E5	79
NJAU_C090	2	E5	83.333
NJAU_C090	3	E5	81
NJAU_C091	1	E5	113.667
NJAU_C091	2	E5	76.333
NJAU_C091	3	E5	NA
NJAU_C092	1	E5	111
NJAU_C092	2	E5	104.667
NJAU_C092	3	E5	92.333
NJAU_C093	1	E5	75
NJAU_C093	2	E5	125
NJAU_C093	3	E5	114
NJAU_C094	1	E5	92.333
NJAU_C094	2	E5	80
NJAU_C094	3	E5	81.667
NJAU_C095	1	E5	43.667
NJAU_C095	2	E5	44.333
NJAU_C095	3	E5	39
NJAU_C096	1	E5	55.333
NJAU_C096	2	E5	66
NJAU_C096	3	E5	48.667
NJAU_C097	1	E5	55.333
NJAU_C097	2	E5	61.333
NJAU_C097	3	E5	48
NJAU_C098	1	E5	52.333
NJAU_C098	2	E5	53.667
NJAU_C098	3	E5	54.333
NJAU_C099	1	E5	114.333
NJAU_C099	2	E5	103.333
NJAU_C099	3	E5	93.333
NJAU_C100	1	E5	29.333
NJAU_C100	2	E5	28.333
NJAU_C100	3	E5	31
NJAU_C101	1	E5	30
NJAU_C101	2	E5	33.667
NJAU_C101	3	E5	29.667
NJAU_C102	1	E5	83.333
NJAU_C102	2	E5	77.667
NJAU_C102	3	E5	85.667
NJAU_C103	1	E5	NA
NJAU_C103	2	E5	NA
NJAU_C103	3	E5	NA
NJAU_C104	1	E5	21.333
NJAU_C104	2	E5	18.667
NJAU_C104	3	E5	31.333
NJAU_C105	1	E5	30.667
NJAU_C105	2	E5	31.667
NJAU_C105	3	E5	31.333
NJAU_C106	1	E5	40.667
NJAU_C106	2	E5	51.667
NJAU_C106	3	E5	54
NJAU_C107	1	E5	29.333
NJAU_C107	2	E5	26.333
NJAU_C107	3	E5	32.667
NJAU_C108	1	E5	37.333
NJAU_C108	2	E5	46.667
NJAU_C108	3	E5	43.667
NJAU_C109	1	E5	36.667
NJAU_C109	2	E5	48
NJAU_C109	3	E5	41
NJAU_C110	1	E5	33.667
NJAU_C110	2	E5	33.667
NJAU_C110	3	E5	34.333
NJAU_C111	1	E5	57.333
NJAU_C111	2	E5	49.667
NJAU_C111	3	E5	46
NJAU_C112	1	E5	61.333
NJAU_C112	2	E5	56.333
NJAU_C112	3	E5	49
NJAU_C113	1	E5	69
NJAU_C113	2	E5	69
NJAU_C113	3	E5	53.667
NJAU_C114	1	E5	52
NJAU_C114	2	E5	63.667
NJAU_C114	3	E5	54.333
NJAU_C115	1	E5	43
NJAU_C115	2	E5	42
NJAU_C115	3	E5	32
NJAU_C116	1	E5	63.333
NJAU_C116	2	E5	46
NJAU_C116	3	E5	39.333
NJAU_C117	1	E5	52.667
NJAU_C117	2	E5	41
NJAU_C117	3	E5	43.667
NJAU_C118	1	E5	44.333
NJAU_C118	2	E5	45.667
NJAU_C118	3	E5	42.333
NJAU_C119	1	E5	52.667
NJAU_C119	2	E5	46.667
NJAU_C119	3	E5	41.667
NJAU_C120	1	E5	NA
NJAU_C120	2	E5	31.667
NJAU_C120	3	E5	30
NJAU_C121	1	E5	54.333
NJAU_C121	2	E5	51.667
NJAU_C121	3	E5	44.333
NJAU_C122	1	E5	52
NJAU_C122	2	E5	47.667
NJAU_C122	3	E5	39.667
NJAU_C123	1	E5	70.333
NJAU_C123	2	E5	51.333
NJAU_C123	3	E5	78.667
NJAU_C124	1	E5	NA
NJAU_C124	2	E5	NA
NJAU_C124	3	E5	NA
NJAU_C125	1	E5	42
NJAU_C125	2	E5	39.667
NJAU_C125	3	E5	39.667
NJAU_C126	1	E5	40
NJAU_C126	2	E5	48
NJAU_C126	3	E5	45
NJAU_C127	1	E5	40
NJAU_C127	2	E5	45
NJAU_C127	3	E5	40.667
NJAU_C128	1	E5	32.667
NJAU_C128	2	E5	44
NJAU_C128	3	E5	42.333
NJAU_C129	1	E5	65
NJAU_C129	2	E5	83
NJAU_C129	3	E5	88.667
NJAU_C130	1	E5	46.667
NJAU_C130	2	E5	NA
NJAU_C130	3	E5	55
NJAU_C131	1	E5	53
NJAU_C131	2	E5	63.667
NJAU_C131	3	E5	32
NJAU_C132	1	E5	46
NJAU_C132	2	E5	49
NJAU_C132	3	E5	46.333
NJAU_C133	1	E5	35.333
NJAU_C133	2	E5	39
NJAU_C133	3	E5	39.333
NJAU_C134	1	E5	31
NJAU_C134	2	E5	29.667
NJAU_C134	3	E5	33.667
NJAU_C135	1	E5	43
NJAU_C135	2	E5	58.333
NJAU_C135	3	E5	57.667
NJAU_C136	1	E5	46.333
NJAU_C136	2	E5	73
NJAU_C136	3	E5	46.667
NJAU_C137	1	E5	40.333
NJAU_C137	2	E5	41.333
NJAU_C137	3	E5	50.333
NJAU_C138	1	E5	38.667
NJAU_C138	2	E5	49.667
NJAU_C138	3	E5	43
NJAU_C139	1	E5	56.285
NJAU_C139	2	E5	69.333
NJAU_C139	3	E5	75.667
NJAU_C140	1	E5	66
NJAU_C140	2	E5	74.667
NJAU_C140	3	E5	65.333
NJAU_C141	1	E5	45.333
NJAU_C141	2	E5	48.667
NJAU_C141	3	E5	45
NJAU_C142	1	E5	117.667
NJAU_C142	2	E5	138.667
NJAU_C142	3	E5	96.667
NJAU_C143	1	E5	76
NJAU_C143	2	E5	70.667
NJAU_C143	3	E5	70
NJAU_C144	1	E5	109
NJAU_C144	2	E5	103.333
NJAU_C144	3	E5	72
NJAU_C145	1	E5	48
NJAU_C145	2	E5	77.333
NJAU_C145	3	E5	70.667
NJAU_C146	1	E5	48.667
NJAU_C146	2	E5	63.333
NJAU_C146	3	E5	50.333
NJAU_C147	1	E5	47.667
NJAU_C147	2	E5	70
NJAU_C147	3	E5	39.333
NJAU_C148	1	E5	73
NJAU_C148	2	E5	62.333
NJAU_C148	3	E5	48.667
NJAU_C149	1	E5	46.333
NJAU_C149	2	E5	50
NJAU_C149	3	E5	44
NJAU_C150	1	E5	60.667
NJAU_C150	2	E5	75.333
NJAU_C150	3	E5	58.333
NJAU_C151	1	E5	54.333
NJAU_C151	2	E5	64
NJAU_C151	3	E5	53.667
NJAU_C152	1	E5	37.667
NJAU_C152	2	E5	45.333
NJAU_C152	3	E5	38
NJAU_C153	1	E5	47
NJAU_C153	2	E5	44.333
NJAU_C153	3	E5	39
NJAU_C154	1	E5	45.667
NJAU_C154	2	E5	44
NJAU_C154	3	E5	45
NJAU_C155	1	E5	45
NJAU_C155	2	E5	38
NJAU_C155	3	E5	28.667
NJAU_C156	1	E5	50
NJAU_C156	2	E5	76.333
NJAU_C156	3	E5	50.667
NJAU_C157	1	E5	47.333
NJAU_C157	2	E5	44
NJAU_C157	3	E5	34.333
NJAU_C158	1	E5	55.667
NJAU_C158	2	E5	62
NJAU_C158	3	E5	51
NJAU_C159	1	E5	42
NJAU_C159	2	E5	48.667
NJAU_C159	3	E5	33.667
NJAU_C160	1	E5	50.333
NJAU_C160	2	E5	54
NJAU_C160	3	E5	44.667
NJAU_C161	1	E5	51
NJAU_C161	2	E5	54
NJAU_C161	3	E5	40.667
NJAU_C162	1	E5	47.333
NJAU_C162	2	E5	49
NJAU_C162	3	E5	31.333
NJAU_C163	1	E5	70.333
NJAU_C163	2	E5	60
NJAU_C163	3	E5	51
NJAU_C164	1	E5	37
NJAU_C164	2	E5	29.333
NJAU_C164	3	E5	25.667
NJAU_C165	1	E5	54.667
NJAU_C165	2	E5	52.333
NJAU_C165	3	E5	45.333
NJAU_C166	1	E5	27.333
NJAU_C166	2	E5	25.667
NJAU_C166	3	E5	29.667
NJAU_C167	1	E5	84.667
NJAU_C167	2	E5	112.333
NJAU_C167	3	E5	75.333
NJAU_C168	1	E5	47
NJAU_C168	2	E5	48.333
NJAU_C168	3	E5	38.667
NJAU_C169	1	E5	83.333
NJAU_C169	2	E5	92.333
NJAU_C169	3	E5	54.667
NJAU_C170	1	E5	53
NJAU_C170	2	E5	56
NJAU_C170	3	E5	59
NJAU_C171	1	E5	47
NJAU_C171	2	E5	45
NJAU_C171	3	E5	38
NJAU_C172	1	E5	59
NJAU_C172	2	E5	48.667
NJAU_C172	3	E5	58
NJAU_C173	1	E5	NA
NJAU_C173	2	E5	34.667
NJAU_C173	3	E5	31
NJAU_C174	1	E5	49.333
NJAU_C174	2	E5	44
NJAU_C174	3	E5	41
NJAU_C175	1	E5	34.333
NJAU_C175	2	E5	39.667
NJAU_C175	3	E5	38
NJAU_C176	1	E5	42.667
NJAU_C176	2	E5	52.667
NJAU_C176	3	E5	43.333
NJAU_C177	1	E5	49
NJAU_C177	2	E5	46.333
NJAU_C177	3	E5	46.667
NJAU_C178	1	E5	40.667
NJAU_C178	2	E5	41.333
NJAU_C178	3	E5	37
NJAU_C179	1	E5	57.667
NJAU_C179	2	E5	79.333
NJAU_C179	3	E5	51
NJAU_C180	1	E5	76.667
NJAU_C180	2	E5	63.333
NJAU_C180	3	E5	60
NJAU_C181	1	E5	35
NJAU_C181	2	E5	40.333
NJAU_C181	3	E5	33.667
NJAU_C182	1	E5	49.667
NJAU_C182	2	E5	51
NJAU_C182	3	E5	52.667
NJAU_C183	1	E5	37.667
NJAU_C183	2	E5	39
NJAU_C183	3	E5	39.667
NJAU_C184	1	E5	50
NJAU_C184	2	E5	51.333
NJAU_C184	3	E5	41
NJAU_C185	1	E5	51
NJAU_C185	2	E5	54
NJAU_C185	3	E5	44.333
NJAU_C186	1	E5	34
NJAU_C186	2	E5	32.667
NJAU_C186	3	E5	34.333
NJAU_C187	1	E5	35.333
NJAU_C187	2	E5	50.667
NJAU_C187	3	E5	41.333
NJAU_C188	1	E5	69
NJAU_C188	2	E5	120.667
NJAU_C188	3	E5	79
NJAU_C189	1	E5	100
NJAU_C189	2	E5	95.667
NJAU_C189	3	E5	55.667
NJAU_C190	1	E5	45
NJAU_C190	2	E5	41.333
NJAU_C190	3	E5	36.667
NJAU_C191	1	E5	33.667
NJAU_C191	2	E5	33.333
NJAU_C191	3	E5	25
NJAU_C192	1	E5	66
NJAU_C192	2	E5	71.667
NJAU_C192	3	E5	50
NJAU_C193	1	E5	45.333
NJAU_C193	2	E5	46.667
NJAU_C193	3	E5	43.667
NJAU_C194	1	E5	41.333
NJAU_C194	2	E5	41
NJAU_C194	3	E5	36
NJAU_C195	1	E5	59
NJAU_C195	2	E5	50
NJAU_C195	3	E5	42.667
NJAU_C196	1	E5	87.667
NJAU_C196	2	E5	112.667
NJAU_C196	3	E5	73
NJAU_C197	1	E5	38.667
NJAU_C197	2	E5	36.667
NJAU_C197	3	E5	38.667
NJAU_C198	1	E5	177
NJAU_C198	2	E5	138.667
NJAU_C198	3	E5	110.333
NJAU_C199	1	E5	61
NJAU_C199	2	E5	55
NJAU_C199	3	E5	49
NJAU_C200	1	E5	70.333
NJAU_C200	2	E5	92
NJAU_C200	3	E5	55.333
NJAU_C201	1	E5	124.667
NJAU_C201	2	E5	NA
NJAU_C201	3	E5	NA
NJAU_C202	1	E5	45
NJAU_C202	2	E5	59
NJAU_C202	3	E5	NA
NJAU_C203	1	E5	41.667
NJAU_C203	2	E5	44
NJAU_C203	3	E5	NA
NJAU_C204	1	E5	79.333
NJAU_C204	2	E5	110
NJAU_C204	3	E5	82.667
NJAU_C205	1	E5	85.667
NJAU_C205	2	E5	107.333
NJAU_C205	3	E5	75
NJAU_C206	1	E5	101.667
NJAU_C206	2	E5	131.667
NJAU_C206	3	E5	77.667
NJAU_C207	1	E5	103.333
NJAU_C207	2	E5	113.667
NJAU_C207	3	E5	62
NJAU_C208	1	E5	98.667
NJAU_C208	2	E5	92.667
NJAU_C208	3	E5	37.333
NJAU_C209	1	E5	82
NJAU_C209	2	E5	86.333
NJAU_C209	3	E5	52.333
NJAU_C210	1	E5	74.667
NJAU_C210	2	E5	72.667
NJAU_C210	3	E5	34
NJAU_C211	1	E5	47
NJAU_C211	2	E5	38
NJAU_C211	3	E5	40.333
NJAU_C212	1	E5	42.333
NJAU_C212	2	E5	39.333
NJAU_C212	3	E5	32.333
NJAU_C213	1	E5	68
NJAU_C213	2	E5	59.333
NJAU_C213	3	E5	51.667
NJAU_C214	1	E5	46.667
NJAU_C214	2	E5	39
NJAU_C214	3	E5	NA
NJAU_C215	1	E5	115.333
NJAU_C215	2	E5	73.667
NJAU_C215	3	E5	63.333
NJAU_C216	1	E5	42.667
NJAU_C216	2	E5	41.333
NJAU_C216	3	E5	34.333
NJAU_C217	1	E5	37.333
NJAU_C217	2	E5	30.667
NJAU_C217	3	E5	30.333
NJAU_C218	1	E5	44.667
NJAU_C218	2	E5	42
NJAU_C218	3	E5	36
NJAU_C219	1	E5	54.667
NJAU_C219	2	E5	45.333
NJAU_C219	3	E5	40
NJAU_C001	1	E2	47.333
NJAU_C001	2	E2	42.667
NJAU_C001	3	E2	51
NJAU_C002	1	E2	60
NJAU_C002	2	E2	60.667
NJAU_C002	3	E2	65.333
NJAU_C003	1	E2	71
NJAU_C003	2	E2	67
NJAU_C003	3	E2	55
NJAU_C004	1	E2	111.333
NJAU_C004	2	E2	89.667
NJAU_C004	3	E2	101.333
NJAU_C005	1	E2	81.333
NJAU_C005	2	E2	69.667
NJAU_C005	3	E2	82.667
NJAU_C006	1	E2	73
NJAU_C006	2	E2	63
NJAU_C006	3	E2	NA
NJAU_C007	1	E2	43.667
NJAU_C007	2	E2	58
NJAU_C007	3	E2	59
NJAU_C008	1	E2	49.333
NJAU_C008	2	E2	32
NJAU_C008	3	E2	49.667
NJAU_C009	1	E2	NA
NJAU_C009	2	E2	97.667
NJAU_C009	3	E2	108.333
[truncated: 1,946 more rows]
