# Supplementary material for: Identification of superior haplotypes in a diverse natural population for breeding desirable plant height in soybean
Source: Theor Appl Genet. 2022 May 31;135(7):2407–22. doi: 10.1007/s00122-022-04120-0 (PMC9271120; doi:10.1007/s00122-022-04120-0)
Supplement: Supplementary file 5 — Supplementary file5 (XLSX 28 KB) [file 122_2022_4120_MOESM5_ESM.xlsx]

## Sheet: Supplementary Table 4
Supplementary Table 4: Gene models underlying qPH2, qPH17, and qPH19, and their RNA-seq expression data and gene annotations
Serial no.	Chromosome	Gene ID (Wm82.a4.v1)	Gene ID ( Wm82.a2.v1)	Start position (bp)	End position (bp)	young_leaf	flower	one cm pod	pod shell 10DAF	pod shell 14DAF	seed 10DAF	seed 14DAF	seed 21DAF	seed 25DAF	seed 28DAF	seed 35DAF	seed 42DAF	root	nodule	Biological function
1	Chr.02	Glyma02g35180	Glyma.02g194800	34024695	34031914	43	60	69	72	86	44	48	21	74	77	101	41	140	77	biological process
2	Chr.02	Glyma02g35190	Glyma.02g195000	36809805	36812592	6	13	4	4	0	0	1	1	2	0	0	1	40	402	anthocyanin-containing compound biosynthetic process; regulation of transcription, DNA-dependent
3	Chr.02	Glyma02g35200	Glyma.02g195100	36851779	36857360	0	0	1	1	0	0	1	1	2	0	0	1	40	402	NA
4	Chr.02	Glyma02g35210	Glyma.02g195300	36858023	36858654	0	0	1	1	0	0	1	1	2	0	0	1	40	402	ER to Golgi vesicle-mediated transport; MAPK cascade; abscisic acid mediated signaling pathway; amino acid import; ammonium transport; anion transport; basic amino acid transport; cell communication; cellular membrane fusion; defense response; defense response to bacterium; defense response to fungus; detection of biotic stimulus; endoplasmic reticulum unfolded protein response; hyperosmotic sali…
5	Chr.02	Glyma02g35230	Glyma.02g195400	36867044	36869767	88	43	31	128	181	21	29	8	16	9	6	4	4	7	ER to Golgi vesicle-mediated transport; MAPK cascade; abscisic acid mediated signaling pathway; amino acid import; ammonium transport; anion transport; basic amino acid transport; cell communication; cellular membrane fusion; defense response; defense response to bacterium; defense response to fungus; detection of biotic stimulus; endoplasmic reticulum unfolded protein response; hyperosmotic sali…
6	Chr.02	Glyma02g35240	Glyma.02g195500	36872648	36875320	29	57	43	48	38	17	22	10	32	17	34	14	28	17	N-terminal protein myristoylation
7	Chr.02	Glyma02g35260	Glyma.02g195600	36884250	36894136	187	153	133	155	90	61	98	50	111	110	162	103	187	138	embryo development ending in seed dormancy
8	Chr.02	Glyma02g35350	Glyma.02g195900	36909270	36924536	25	0	1	1	0	0	1	1	2	0	0	1	40	402	MAPK cascade; cellular membrane fusion; defense response; defense response to bacterium; defense response to fungus; intracellular signal transduction; jasmonic acid mediated signaling pathway; negative regulation of defense response; negative regulation of programmed cell death; protein autoubiquitination; protein targeting to membrane; protein ubiquitination; regulation of hydrogen peroxide met…
9	Chr.02	Glyma02g33340	Glyma.02g186600	37011827	37013083	8	7	11	15	7	7	9	8	16	9	6	4	4	7	carbohydrate metabolic process; glycerol-3-phosphate catabolic process; glycerol-3-phosphate metabolic process; oxidation-reduction process; response to flooding
10	Chr.17	Glyma17g04200	Glyma.17g037800	2797874	2800326	79	57	43	48	38	17	22	10	32	17	34	14	28	17	biological process
11	Chr.17	Glyma17g04210	Glyma.17g037900	2801764	2804960	550	380	466	406	510	214	239	120	235	168	209	100	792	449	aerobic respiration; cell redox homeostasis; glycolysis; oxidation-reduction process; protein glycosylation; response to cadmium ion; response to endoplasmic reticulum stress; response to fructose stimulus; response to glucose stimulus; response to sucrose stimulus; systemic acquired resistance
12	Chr.17	Glyma17g04220	Glyma.17g038000	2806050	2808803	91	289	104	181	145	98	95	35	89	70	83	43	133	191	protein dephosphorylation
13	Chr.17	Glyma17g04230	Glyma.17g038100	2812138	2817831	75	43	31	128	181	21	29	8	16	9	6	4	4	7	protein glycosylation
14	Chr.17	Glyma17g04280	Glyma.17g038500	2843533	2853547	135	60	69	72	86	44	48	21	74	77	101	41	140	77	intracellular protein transport; protein import into nucleus, docking
15	Chr.17	Glyma17g04290	Glyma.17g038600	2855029	2856722	6	13	4	4	0	0	1	1	2	0	0	1	40	402	biological process
16	Chr.17	Glyma17g04300	Glyma.17g038700	2861665	2874082	138	37	52	32	5	2	1	1	2	0	0	1	40	402	cytokinesis; cytokinesis by cell plate formation; microtubule-based movement; nuclear division; nucleolus organization; regulation of DNA replication; regulation of G2/M transition of mitotic cell cycle
17	Chr.17	Glyma17g04310	Glyma.17g038800	2874376	2882789	11	14	3	6	9	9	23	4	45	40	87	49	31	260	positive regulation of transcription, DNA-dependent; regulation of transcription, DNA-dependent; response to cold; response to freezing
18	Chr.17	Glyma17g04320	Glyma.17g038900	2885743	2888458	0	0	1	1	0	0	1	1	2	0	0	1	40	402	biological process
19	Chr.17	Glyma17g04330	Glyma.17g039000	2891677	2893947	126	107	225	214	64	27	44	18	29	18	19	11	85	22	S-adenosylmethionine biosynthetic process; lignin biosynthetic process; methionine metabolic process; response to cold
20	Chr.17	Glyma17g04340	Glyma.17g039100	2895409	2897652	925	1583	2161	2632	1933	881	1211	478	3284	2773	4539	3622	1747	604	S-adenosylmethionine biosynthetic process; lignin biosynthetic process; methionine metabolic process; response to cold
21	Chr.17	Glyma17g04350	Glyma.17g039200	2903795	2919460	15	49	19	19	9	9	23	4	45	40	87	49	31	260	auxin polar transport; cellular response to indolebutyric acid stimulus; drug transmembrane transport; regulation of anion channel activity; root development; transition metal ion transport
22	Chr.17	Glyma17g04360	Glyma.17g039300	2918657	2932426	4	16	6	4	0	0	1	1	2	0	0	1	40	402	auxin polar transport; cellular response to indolebutyric acid stimulus; drug transmembrane transport; regulation of anion channel activity; root development; transition metal ion transport
23	Chr.17	Glyma17g04390	Glyma.17g039500	2934677	2937027	95	32	73	103	96	11	21	5	20	16	19	11	85	22	embryo development; embryo development ending in seed dormancy; embryo sac development; pollen development; pollen tube development
24	Chr.17	Glyma17g04400	Glyma.17g039600	2939197	2944802	213	110	485	434	303	12	8	7	41	41	92	43	133	191	hydrogen peroxide catabolic process; regulation of protein localization; regulation of transcription, DNA-dependent
25	Chr.17	Glyma17g04410	Glyma.17g039800	2954165	2958898	35	117	42	39	108	27	44	18	29	18	19	11	85	22	protein phosphorylation
26	Chr.17	Glyma17g04420	Glyma.17g039900	2962663	2963515	1	16	6	4	0	0	1	1	2	0	0	1	40	402	biological process
27	Chr.17	Glyma17g04430	Glyma.17g040000	2964937	2969982	60	90	80	76	43	27	44	18	29	18	19	11	85	22	protein autophosphorylation; protein phosphorylation
28	Chr.17	Glyma17g04440	Glyma.17g040100	2969594	2969743	82	46	74	67	4	20	32	9	25	8	33	11	85	22	NA
29	Chr.17	Glyma17g04450	Glyma.17g040300	2978395	2981842	41	13	4	4	0	0	1	1	2	0	0	1	40	402	purine nucleobase transport
30	Chr.17	Glyma17g04460	Glyma.17g040400	2982929	2987246	48	74	42	39	108	27	44	18	29	18	19	11	85	22	cellular membrane fusion; vesicle-mediated transport
31	Chr.17	Glyma17g04470	Glyma.17g040500	2990067	2993227	13	21	5	8	9	9	23	4	45	40	87	49	31	260	cellular cation homeostasis; divalent metal ion transport; protein autophosphorylation
32	Chr.17	Glyma17g04520	Glyma.17g040600	3000738	3000905	7	12	11	15	7	7	9	8	16	9	6	4	4	7	NA
33	Chr.17	Glyma17g04540	Glyma.17g040700	3002793	3008282	9	133	9	11	1	0	1	1	2	0	0	1	40	402	calcium-mediated signaling; protein phosphorylation; response to abscisic acid stimulus; response to osmotic stress; response to salt stress; signal transduction; stomatal movement
34	Chr.17	Glyma17g04550	Glyma.17g040800	3015427	3017681	0	0	1	1	0	0	1	1	2	0	0	1	40	402	embryo development ending in seed dormancy
35	Chr.17	Glyma17g04580	Glyma.17g041100	3028733	3035712	43	60	69	72	86	44	48	21	74	77	101	41	140	77	biological process
36	Chr.17	Glyma17g04590	Glyma.17g041200	3041792	3047638	1	16	6	4	0	0	1	1	2	0	0	1	40	402	transmembrane transport; transport
37	Chr.19	Glyma19g37140	Glyma.19g187500	44585422	44587823	66	41	71	60	25	20	32	9	25	8	33	11	85	22	metabolic process
38	Chr.19	Glyma19g37180	Glyma.19g187800	44594914	44598298	5	3	2	1	0	0	1	1	2	0	0	1	40	402	cell wall modification
39	Chr.19	Glyma19g37190	Glyma.19g187900	44599748	44609219	124	81	77	84	41	42	35	12	75	102	110	49	31	260	gravitropism; regulation of transcription, DNA-dependent
40	Chr.19	Glyma19g37210	Glyma.19g188100	44628389	44632153	0	0	1	1	0	0	1	1	2	0	0	1	40	402	biosynthetic process; oxidation-reduction process
41	Chr.19	Glyma19g37220	Glyma.19g188200	44647446	44649620	0	0	1	1	0	0	1	1	2	0	0	1	40	402	biological process
42	Chr.19	Glyma19g37230	Glyma.19g188300	44653029	44657726	14	48	25	19	9	9	23	4	45	40	87	49	31	260	NA
43	Chr.19	Glyma19g37240	Glyma.19g188400	44657727	44658640	7	12	11	15	7	7	9	8	16	9	6	4	4	7	biological process
44	Chr.19	Glyma19g37250	Glyma.19g188500	44660082	44661790	7	12	11	15	7	7	9	8	16	9	6	4	4	7	meiosis; translational termination
45	Chr.19	Glyma19g37260	Glyma.19g188600	44666101	44671786	26	12	11	15	7	7	9	8	16	9	6	4	4	7	N-terminal protein myristoylation; fatty acid beta-oxidation; protein import into peroxisome matrix; proteolysis
46	Chr.19	Glyma19g37270	Glyma.19g188700	44674389	44679445	1	16	6	4	0	0	1	1	2	0	0	1	40	402	NA
47	Chr.19	Glyma19g37280	Glyma.19g188800	44684130	44690198	115	72	53	58	23	25	16	15	30	9	6	4	4	7	embryo development ending in seed dormancy; nuclear-transcribed mRNA catabolic process; protein maturation
48	Chr.19	Glyma19g37290	Glyma.19g188900	44696305	44698188	0	0	1	1	0	0	1	1	2	0	0	1	40	402	protein phosphorylation
49	Chr.19	Glyma19g37300	Glyma.19g189000	44703483	44705757	1	16	6	4	0	0	1	1	2	0	0	1	40	402	biological process
50	Chr.19	Glyma19g37310	Glyma.19g189100	44707876	44719416	57	64	50	48	38	17	22	10	32	17	34	14	28	17	cellular protein modification process; protein ubiquitination; protein ubiquitination involved in ubiquitin-dependent protein catabolic process
51	Chr.19	Glyma19g37340	Glyma.19g189300	44728329	44733295	0	0	1	1	0	0	1	1	2	0	0	1	40	402	NA
52	Chr.19	Glyma19g37350	Glyma.19g189400	44734506	44735757	0	0	1	1	0	0	1	1	2	0	0	1	40	402	embryo development ending in seed dormancy
53	Chr.19	Glyma19g37360	Glyma.19g189500	44740448	44743558	0	0	1	1	0	0	1	1	2	0	0	1	40	402	N-terminal protein myristoylation
54	Chr.19	Glyma19g37370	Glyma.19g189600	44744021	44746094	537	229	421	516	245	263	352	169	303	193	312	170	457	418	RNA methylation; ribosome biogenesis; translation
55	Chr.19	Glyma19g37380	Glyma.19g189700	44747301	44749492	12	11	2	1	0	0	1	1	2	0	0	1	40	402	bract formation; floral meristem determinacy; leaf morphogenesis; positive regulation of transcription, DNA-dependent; regulation of timing of transition from vegetative to reproductive phase; regulation of transcription, DNA-dependent; stamen development
56	Chr.19	Glyma19g37410	Glyma.19g190000	44768774	44770762	14	48	25	19	9	9	23	4	45	40	87	49	31	260	determination of bilateral symmetry; meristem initiation; polarity specification of adaxial/abaxial axis; regulation of hydrogen peroxide metabolic process; regulation of meristem growth; regulation of transcription, DNA-dependent; response to hypoxia; systemic acquired resistance, salicylic acid mediated signaling pathway
57	Chr.19	Glyma19g37420	Glyma.19g190100	44772176	44779357	17	33	25	19	9	9	23	4	45	40	87	49	31	260	glycolysis; response to cadmium ion
58	Chr.19	Glyma19g37430	Glyma.19g190200	44783932	44786697	62	37	52	32	5	2	1	1	2	0	0	1	40	402	protein phosphorylation; transmembrane receptor protein tyrosine kinase signaling pathway
59	Chr.19	Glyma19g37450	Glyma.19g190300	44794562	44797054	11	14	3	6	9	9	23	4	45	40	87	49	31	260	biological process; hydrogen peroxide catabolic process
60	Chr.19	Glyma19g37460	Glyma.19g190400	44800891	44801597	1	16	6	4	0	0	1	1	2	0	0	1	40	402	anaerobic respiration; response to oxidative stress
61	Chr.19	Glyma19g37470	Glyma.19g190500	44803226	44804555	0	0	1	1	0	0	1	1	2	0	0	1	40	402	biological process
62	Chr.19	Glyma19g37480	Glyma.19g190600	44818805	44824302	31	63	28	53	94	22	12	6	9	4	7	2	16	2	DNA mediated transformation; Golgi organization; calcium ion transport; cell wall biogenesis; cytokinin mediated signaling pathway; response to bacterium; response to salt stress
63	Chr.19	Glyma19g37490	Glyma.19g190700	44825545	44827941	7	12	11	15	7	7	9	8	16	9	6	4	4	7	NA
64	Chr.19	Glyma19g37500	Glyma.19g190800	44829502	44831027	2300	302	1048	941	636	187	406	200	801	549	668	278	1031	1834	defense response to bacterium; peptidyl-cysteine S-nitrosylation
65	Chr.19	Glyma19g37520	Glyma.19g190900	44841863	44846599	445	574	767	711	541	386	505	258	430	266	390	177	1723	566	gluconeogenesis; glycolysis; pentose-phosphate shunt; photorespiration; response to abscisic acid stimulus; response to cadmium ion; response to cold; response to light stimulus; response to salt stress
66	Chr.19	Glyma19g37540	Glyma.19g191000	44845899	44856297	152	86	147	111	49	73	88	54	68	50	59	22	132	230	RNA methylation; cullin deneddylation; negative regulation of transcription, DNA-dependent; photomorphogenesis; response to abscisic acid stimulus; response to salt stress; response to water deprivation
67	Chr.19	Glyma19g37530	Glyma.19g191100	44848456	44851043	332	268	277	294	123	116	186	127	256	190	307	130	355	330	embryo development ending in seed dormancy; lipid storage; meristem structural organization; photomorphogenesis; photoperiodism, flowering; protein ubiquitination; regulation of flower development; response to freezing; seed dormancy process; seed germination; sugar mediated signaling pathway; vegetative to reproductive phase transition of meristem
68	Chr.19	Glyma19g37550	Glyma.19g191200	44860401	44866402	142	73	48	69	39	15	20	13	15	9	6	4	4	7	embryo development ending in seed dormancy; tRNA aminoacylation; tRNA aminoacylation for protein translation; threonyl-tRNA aminoacylation
69	Chr.19	Glyma19g37570	Glyma.19g191600	44877352	44893291	28	46	74	67	4	20	32	9	25	8	33	11	85	22	cellular response to iron ion; gibberellin biosynthetic process; negative regulation of ethylene mediated signaling pathway; protein autophosphorylation; protein phosphorylation; regulation of post-embryonic root development; regulation of stem cell division; regulation of timing of transition from vegetative to reproductive phase; response to ethylene stimulus; response to fructose stimulus; res…
70	Chr.19	Glyma19g37610	Glyma.19g191900	44916708	44923435	40	67	41	49	18	8	8	7	41	41	92	43	133	191	DNA recombination; biological process; chromatin silencing by small RNA; meiosis; meiotic chromosome segregation; regulation of telomere maintenance; response to gamma radiation; sister chromatid cohesion; telomere maintenance in response to DNA damage
71	Chr.19	Glyma19g37630	Glyma.19g192100	44940121	44941968	3	9	6	4	0	0	1	1	2	0	0	1	40	402	NA
72	Chr.19	Glyma19g37660	Glyma.19g192300	44955552	44959056	76	35	91	62	54	20	32	9	25	8	33	11	85	22	determination of bilateral symmetry; establishment of petal orientation; floral whorl development; flower morphogenesis; meristem initiation; negative regulation of biological process; negative regulation of organ growth; organ morphogenesis; pattern specification process; perianth development; petal development; petal formation; polarity specification of adaxial/abaxial axis; regulation of flowe…
73	Chr.19	Glyma19g37670	Glyma.19g192400	44974572	44975820	0	0	1	1	0	0	1	1	2	0	0	1	40	402	defense response to fungus; positive regulation of transcription, DNA-dependent; regulation of transcription, DNA-dependent
74	Chr.19	Glyma19g37680	Glyma.19g192500	44990772	44994409	131	65	66	73	67	14	32	9	25	8	33	11	85	22	biological process; cell differentiation; tissue development
75	Chr.19	Glyma19g37700	Glyma.19g192600	45013662	45015607	208	154	164	200	101	58	33	24	66	74	113	46	190	0	microtubule nucleation
76	Chr.19	Glyma19g37740	Glyma.19g192700	45041964	45045975	35	117	42	39	108	27	44	18	29	18	19	11	85	22	leaf development; protein targeting to mitochondrion; regulation of transcription, DNA-dependent
77	Chr.19	Glyma19g37750	Glyma.19g192800	45046633	45065470	100	61	96	89	75	62	51	40	69	61	108	71	43	44	amylopectin biosynthetic process; carbohydrate metabolic process; plant-type cell wall organization; polysaccharide catabolic process; starch biosynthetic process; starch metabolic process
78	Chr.19	Glyma19g38520	Glyma.19g198200	45069470	45077982	2	0	1	1	0	0	1	1	2	0	0	1	40	402	MAPK cascade; defense response, incompatible interaction; defense response to bacterium; defense response to fungus; detection of biotic stimulus; glucosinolate biosynthetic process; jasmonic acid mediated signaling pathway; negative regulation of defense response; oxidation-reduction process; pentose-phosphate shunt; photosynthesis, light reaction; protein targeting to membrane; regulation of hy…
79	Chr.19	Glyma19g38530	Glyma.19g198300	45084723	45089886	51	44	77	84	41	42	35	12	75	102	110	49	31	260	aromatic amino acid family biosynthetic process; biological process; iron-sulfur cluster assembly; pentose-phosphate shunt; positive regulation of transcription, DNA-dependent
80	Chr.19	Glyma19g38540	Glyma.19g198400	45098812	45101623	0	0	1	1	0	0	1	1	2	0	0	1	40	402	cellular response to iron ion starvation; iron ion transport; metabolic process; nitrate transport; response to auxin stimulus; response to brassinosteroid stimulus; response to nitrate
81	Chr.19	Glyma19g38560	Glyma.19g198500	45103820	45107114	62	37	52	32	5	2	1	1	2	0	0	1	40	402	glycine catabolic process; polysaccharide biosynthetic process; proteolysis
82	Chr.19	Glyma19g38570	Glyma.19g198600	45118043	45121712	16	13	4	4	0	0	1	1	2	0	0	1	40	402	MAPK cascade; cellular membrane fusion; defense response to bacterium; defense response to fungus; defense response to virus; jasmonic acid mediated signaling pathway; leaf senescence; negative regulation of defense response; negative regulation of programmed cell death; protein targeting to membrane; regulation of hydrogen peroxide metabolic process; regulation of plant-type hypersensitive respo…
83	Chr.19	Glyma19g38580	Glyma.19g198700	45125361	45126227	0	0	1	1	0	0	1	1	2	0	0	1	40	402	MAPK cascade; cellular membrane fusion; defense response to bacterium; defense response to fungus; defense response to virus; jasmonic acid mediated signaling pathway; leaf senescence; negative regulation of defense response; negative regulation of programmed cell death; protein targeting to membrane; regulation of hydrogen peroxide metabolic process; regulation of plant-type hypersensitive respo…
84	Chr.19	Glyma19g38590	Glyma.19g198800	45128512	45131581	0	0	1	1	0	0	1	1	2	0	0	1	40	402	MAPK cascade; cellular membrane fusion; defense response to bacterium; defense response to fungus; defense response to virus; jasmonic acid mediated signaling pathway; leaf senescence; negative regulation of defense response; negative regulation of programmed cell death; protein targeting to membrane; regulation of hydrogen peroxide metabolic process; regulation of plant-type hypersensitive respo…
85	Chr.19	Glyma19g38600	Glyma.19g198900	45141719	45143222	111	605	193	148	102	78	166	57	88	53	45	17	38	40	defense response to virus
86	Chr.19	Glyma19g38610	Glyma.19g199000	45144855	45148565	0	0	1	1	0	0	1	1	2	0	0	1	40	402	NA
87	Chr.19	Glyma19g38660	Glyma.19g199200	45151880	45155271	0	0	1	1	0	0	1	1	2	0	0	1	40	402	regulation of transcription, DNA-dependent
88	Chr.19	Glyma19g38670	Glyma.19g199300	45162928	45164877	0	0	1	1	0	0	1	1	2	0	0	1	40	402	amino acid transport; defense response; proline transport; protein autoubiquitination; protein ubiquitination; respiratory burst involved in defense response; response to chitin; response to water deprivation
89	Chr.19	Glyma19g38680	Glyma.19g199400	45170699	45172441	30	27	26	22	5	2	1	1	2	0	0	1	40	402	NA
90	Chr.19	Glyma19g38690	Glyma.19g199500	45183357	45185175	111	605	193	148	102	78	166	57	88	53	45	17	38	40	cysteine biosynthetic process; ethylene mediated signaling pathway; organ development; polar nucleus fusion; positive regulation of flavonoid biosynthetic process; protein targeting to membrane; regulation of plant-type hypersensitive response; regulation of transcription, DNA-dependent; response to abscisic acid stimulus; response to auxin stimulus; response to carbohydrate stimulus; response to…
91	Chr.19	Glyma19g38700	Glyma.19g199800	45195804	45200599	2	0	1	1	0	0	1	1	2	0	0	1	40	402	NA
92	Chr.19	Glyma19g38710	Glyma.19g199900	45201612	45206816	0	0	1	1	0	0	1	1	2	0	0	1	40	402	response to aluminum ion
93	Chr.19	Glyma19g38720	Glyma.19g200000	45207593	45209670	95	32	73	103	96	11	21	5	20	16	19	11	85	22	biosynthetic process; carotenoid biosynthetic process; cellular response to phosphate starvation; chlorophyll biosynthetic process; galactolipid biosynthetic process; isopentenyl diphosphate biosynthetic process, mevalonate-independent pathway; lipid transport; phosphatidylglycerol biosynthetic process; photosystem I stabilization; response to hypoxia; unsaturated fatty acid biosynthetic process
94	Chr.19	Glyma19g38730	Glyma.19g200100	45210818	45215315	5	3	2	1	0	0	1	1	2	0	0	1	40	402	anther development; double-strand break repair via homologous recombination; embryo development; embryo sac development; establishment of meiotic sister chromatid cohesion; leaf phyllotactic patterning; meiotic chromosome segregation; mitotic sister chromatid segregation; root development; sister chromatid cohesion
95	Chr.19	Glyma19g38740	Glyma.19g200200	45215929	45223182	0	0	1	1	0	0	1	1	2	0	0	1	40	402	amino acid transport; defense response; proline transport; protein autoubiquitination; protein ubiquitination; respiratory burst involved in defense response; response to chitin; response to water deprivation
96	Chr.19	Glyma19g38760	Glyma.19g200400	45516594	45517169	99	139	96	89	75	62	51	40	69	61	108	71	43	44	biological process; hydrogen peroxide biosynthetic process; protein desumoylation; vegetative to reproductive phase transition of meristem
97	Chr.19	Glyma19g38770	Glyma.19g200500	45528993	45531564	0	0	1	1	0	0	1	1	2	0	0	1	40	402	ER to Golgi vesicle-mediated transport; MAPK cascade; abscisic acid mediated signaling pathway; amino acid import; ammonium transport; anion transport; basic amino acid transport; cell communication; cellular membrane fusion; defense response; defense response to bacterium; defense response to fungus; detection of biotic stimulus; endoplasmic reticulum unfolded protein response; hyperosmotic sali…
98	Chr.19	Glyma19g38780	Glyma.19g200600	45531751	45532218	71	41	71	60	25	20	32	9	25	8	33	11	85	22	NA
99	Chr.19	Glyma19g38790	Glyma.19g200700	45543093	45545514	76	35	91	62	54	20	32	9	25	8	33	11	85	22	embryo development ending in seed dormancy; iron-sulfur cluster assembly; isopentenyl diphosphate biosynthetic process, mevalonate-independent pathway; ovule development; thylakoid membrane organization; vegetative to reproductive phase transition of meristem
100	Chr.19	Glyma19g38800	Glyma.19g200800	45545787	45549226	7	12	11	15	7	7	9	8	16	9	6	4	4	7	anthocyanin-containing compound biosynthetic process; regulation of transcription, DNA-dependent
101	Chr.19	Glyma19g38820	Glyma.19g200900	45549783	45554989	0	0	1	1	0	0	1	1	2	0	0	1	40	402	cell redox homeostasis
102	Chr.19	Glyma19g37760	Glyma.19g192900	45564991	45567452	0	0	1	1	0	0	1	1	2	0	0	1	40	402	drug transmembrane transport; response to reactive oxygen species
103	Chr.19	Glyma19g38830	Glyma.19g201000	45575608	45576562	40	67	41	49	18	8	8	7	41	41	92	43	133	191	biological process
104	Chr.19	Glyma19g37770	Glyma.19g193100	45578902	45579788	8	7	11	15	7	7	9	8	16	9	6	4	4	7	RNA processing; mitotic cell cycle
105	Chr.19	Glyma19g37780	Glyma.19g193200	45582865	45583763	287	73	48	69	39	15	20	13	15	9	6	4	4	7	RNA methylation; translational elongation
106	Chr.19	Glyma19g37790	Glyma.19g193300	45588629	45590084	23	14	3	6	9	9	23	4	45	40	87	49	31	260	biological process
107	Chr.19	Glyma19g37810	Glyma.19g193500	45610443	45611748	62	37	52	32	5	2	1	1	2	0	0	1	40	402	lipid metabolic process
108	Chr.19	Glyma19g37820	Glyma.19g193600	45630726	45631770	3	9	6	4	0	0	1	1	2	0	0	1	40	402	cell wall macromolecule catabolic process
109	Chr.19	Glyma19g37830	Glyma.19g193700	45635420	45637299	28	46	74	67	4	20	32	9	25	8	33	11	85	22	purine nucleoside catabolic process; uridine catabolic process
110	Chr.19	Glyma19g37840	Glyma.19g193800	45648919	45651187	304	414	300	334	585	221	180	75	123	74	113	46	190	0	biological process
111	Chr.19	Glyma19g37850	Glyma.19g193900	45654736	45659864	6	13	4	4	0	0	1	1	2	0	0	1	40	402	cellular response to phosphate starvation; galactolipid biosynthetic process; negative regulation of transcription, DNA-dependent
112	Chr.19	Glyma19g37860	Glyma.19g194000	45682986	45683894	1	16	6	4	0	0	1	1	2	0	0	1	40	402	NA
113	Chr.19	Glyma19g37870	Glyma.19g194100	45690630	45693183	2	0	1	1	0	0	1	1	2	0	0	1	40	402	adaxial/abaxial axis specification; autophagy; fatty acid catabolic process; leaf shaping; leaf vascular tissue pattern formation; meristem maintenance; negative regulation of sequence-specific DNA binding transcription factor activity; regulation of meristem growth
114	Chr.19	Glyma19g37880	Glyma.19g194200	45701661	45707358	24	32	73	103	96	11	21	5	20	16	19	11	85	22	biological process; vesicle-mediated transport
115	Chr.19	Glyma19g37890	Glyma.19g194300	45711253	45714039	1	16	6	4	0	0	1	1	2	0	0	1	40	402	negative regulation of cell aging; negative regulation of flower development; photoperiodism, flowering; protein targeting to vacuole; regulation of flower development; response to sucrose stimulus
116	Chr.19	Glyma19g37900	Glyma.19g194400	45718763	45720642	1	16	6	4	0	0	1	1	2	0	0	1	40	402	biological process; coumarin biosynthetic process; positive regulation of flavonoid biosynthetic process; response to wounding; transition metal ion transport
117	Chr.19	Glyma19g37910	Glyma.19g194500	45728185	45747339	0	0	1	1	0	0	1	1	2	0	0	1	40	402	abscisic acid mediated signaling pathway; embryo development ending in seed dormancy; gibberellic acid mediated signaling pathway; gibberellin biosynthetic process; lipid storage; meristem structural organization; negative regulation of seed germination; photomorphogenesis; positive regulation of transcription, DNA-dependent; protein ubiquitination; regulation of flower development; regulation of…
118	Chr.19	Glyma19g37920	Glyma.19g194600	45754054	45756493	14	48	25	19	9	9	23	4	45	40	87	49	31	260	biological process
119	Chr.19	Glyma19g37930	Glyma.19g194700	45757100	45762427	17	33	25	19	9	9	23	4	45	40	87	49	31	260	Golgi vesicle transport; cellular membrane fusion; iron-sulfur cluster assembly; methylglyoxal catabolic process to D-lactate
120	Chr.19	Glyma19g37940	Glyma.19g194800	45762579	45764884	151	95	94	112	47	44	48	21	74	77	101	41	140	77	GTP catabolic process; chloroplast fission; protein polymerization
121	Chr.19	Glyma19g38480	Glyma.19g197800	45766278	45771093	10	6	7	1	0	0	1	1	2	0	0	1	40	402	biological process
122	Chr.19	Glyma19g38500	Glyma.19g198000	45798671	45799805	1	16	6	4	0	0	1	1	2	0	0	1	40	402	biological process
123	Chr.19	Glyma19g38510	Glyma.19g198100	45803642	45807771	9	133	9	11	1	0	1	1	2	0	0	1	40	402	biological process
124	Chr.19	Glyma19g37600	NA			57	64	50	48	38	17	22	10	32	17	34	14	28	17	PCF11P-similar protein 4
