# Supplementary material for: Identification of superior haplotypes in a diverse natural population for breeding desirable plant height in soybean
Source: Theor Appl Genet. 2022 May 31;135(7):2407–22. doi: 10.1007/s00122-022-04120-0 (PMC9271120; doi:10.1007/s00122-022-04120-0)
Supplement: Supplementary file 6 — Supplementary file6 (XLSX 9 KB) [file 122_2022_4120_MOESM6_ESM.xlsx]

## Sheet: Supplementary Table 5
Supplementary Table 5: Pearson correlation analysis of plant height evaluated across six environments
	E1	E2	E3	E4	E5	E6
E1	1
E2	0.85***	1
E3	0.91***	0.88***	1
E4	0.87***	0.85***	0.89***	1
E5	0.93***	0.83***	0.89***	0.83***	1
E6	0.81***	0.79***	0.82***	0.85***	0.79***	1
***, indicates significance at 0.0001
