# Supplementary material for: Identification of superior haplotypes in a diverse natural population for breeding desirable plant height in soybean
Source: Theor Appl Genet. 2022 May 31;135(7):2407–22. doi: 10.1007/s00122-022-04120-0 (PMC9271120; doi:10.1007/s00122-022-04120-0)
Supplement: Supplementary file 7 — Supplementary file7 (XLSX 21 KB) [file 122_2022_4120_MOESM7_ESM.xlsx]

## Sheet: Supplementary Table 6
Supplementary Table 6: Significant SNPs associated with plant height evaluated accross six environments and the combined environment (CE)
Chromosome	SNP	Position (bp)	Allele	Minor allele frequency (MAF)	-log10(p)	R2 of model without SNP	R2 of model with SNP	Effect	Environment
Chr.01	AX-93972920	53435398	C/T	0.23	5.65877	0.300889	0.381905	66.401	E4
Chr.02	AX-93976050	6382105	T/C	0.28	5.75447	0.362952	0.437479	-25.0248	E5
Chr.02	AX-93976051	6382585	G/A	0.28	5.75447	0.362952	0.437479	-25.0248	E5
Chr.02	AX-93679883	6396302	C/G	0.29	5.50625	0.362952	0.433705	-24.1048	E5
Chr.02	AX-93683598	27551747	C/T	0.0334928	5.97951	0.362952	0.440923	43.8787	E5
Chr.02	AX-93980665	33297360	G/T	0.0550239	6.03748	0.362952	0.441814	-34.8292	E5
Chr.02	AX-93684475	33688119	C/T	0.0167464	5.97951	0.362952	0.440923	87.7574	E5
Chr.02	AX-93980743	33906129	A/G	0.0167464	7.19-8.80	0.30-0.36	0.41-0.49	65.30-105.54	E4
Chr.02	AX-93980743	33906129	A/G	0.0167464	0.418724	0.485573	49.9916	5.67154	CE
Chr.02	AX-93981339	36755652	C/T	0.0167464	5.97951	0.362952	0.440923	87.7574	E5
Chr.02	AX-93958260	36907407	C/A	0.0119617	5.87-6.79	0.30-0.36	0.40-0.44	46.25-95.06	E2, E3, E5
Chr.02	AX-93981589	37640415	C/T	0.0502392	6.29707	0.362952	0.445821	-37.5233	E5
Chr.02	AX-93981728	38041640	T/C	0.0382775	5.85-8.70	0.30-0.36	0.39-0.48	(51.45)-(28.28)	E4, E5
Chr.02	AX-93685545	38113527	C/T	0.0167464	5.97951	0.362952	0.440923	87.7574	E5
Chr.02	AX-93685582	38216845	C/T	0.0191388	5.85-8.70	0.30-0.36	0.39-0.48	56.57-102.90	E4, E5
Chr.02	AX-93981856	39123304	C/T	0.0167464	5.97951	0.362952	0.440923	87.7574	E5
Chr.03	AX-93690588	1456240	C/T	0.00717703	5.65877	0.300889	0.381905	66.401	E4
Chr.03	AX-93986818	1462012	A/T	0.00717703	5.65877	0.300889	0.381905	66.401	E4
Chr.04	AX-93622682	1441020	G/A	0.00717703	5.46915	0.362952	0.433144	-84.6062	E5
Chr.04	AX-93709308	33387486	G/A	0.00478469	7.03278	0.362952	0.457332	152.85	E5
Chr.04	AX-93712160	44313663	A/G	0.00956938	5.4633	0.300889	0.378615	48.5105	E4
Chr.05	AX-93715798	4832528	C/T	0.00956938	5.67199	0.300889	0.382128	49.4656	E4
Chr.05	AX-94012174	5372342	G/A	0.0239234	6.33-8.33	0.30-0.36	0.39-0.48	(80.56)-(47.55)	E4
Chr.05	AX-93717224	13396084	A/G	0.00717703	6.432	0.300889	0.395101	68.9783	E4
Chr.05	AX-93717518	15546899	A/C	0.00717703	6.432	0.300889	0.395101	68.9783	E4
Chr.05	AX-93717675	16648056	T/C	0.00717703	6.432	0.300889	0.395101	-68.9783	E4
Chr.05	AX-93717898	20249873	C/G	0.00717703	8.4288	0.300889	0.430478	73.3635	E4
Chr.05	AX-94016859	32291374	T/C	0.00717703	5.65877	0.300889	0.381905	-66.401	E4
Chr.05	AX-94018938	37558058	C/T	0.00717703	5.65877	0.300889	0.381905	66.401	E4
Chr.07	AX-94038365	11851316	T/C	0.00717703	5.75568	0.342865	0.420156	-37.8893	E2
Chr.08	AX-93749315	1415873	C/T	0.0119617	5.68486	0.300889	0.382345	47.4056	E4
Chr.08	AX-94045606	1426943	G/A	0.0119617	5.68486	0.300889	0.382345	-47.4056	E4
Chr.08	AX-93750238	4074748	C/G	0.0933014	5.52936	0.362952	0.434055	-25.8932	E5
Chr.08	AX-93750243	4087320	T/A	0.119617	5.63262	0.362952	0.435623	-21.5825	E5
Chr.08	AX-94046530	4095591	A/G	0.119617	5.75931	0.362952	0.437553	-22.2485	E5
Chr.08	AX-93750249	4099132	A/G	0.119617	5.63262	0.362952	0.435623	21.5825	E5
Chr.08	AX-94046533	4100338	T/A	0.12201	5.47744	0.362952	0.433269	-21.1209	E5
Chr.08	AX-94046535	4117467	C/G	0.126794	5.46169	0.362952	0.433031	-21.2921	E5
Chr.08	AX-94046536	4118783	G/C	0.126794	5.46169	0.362952	0.433031	-21.2921	E5
Chr.08	AX-93750253	4120414	A/G	0.12201	5.47744	0.362952	0.433269	-21.1209	E5
Chr.08	AX-94046538	4124564	A/G	0.0956938	5.58718	0.362952	0.434933	-26.1461	E5
Chr.08	AX-94046539	4129427	C/T	0.0933014	5.52936	0.362952	0.434055	-25.8932	E5
Chr.08	AX-94046541	4131691	G/A	0.0933014	5.52936	0.362952	0.434055	-25.8932	E5
Chr.08	AX-93750257	4139263	G/A	0.0980861	5.86218	0.362952	0.439125	-25.833	E5
Chr.08	AX-94046544	4142571	A/C	0.0980861	5.86218	0.362952	0.439125	-25.833	E5
Chr.08	AX-94046545	4144361	T/C	0.0574163	5.72618	0.362952	0.437047	44.7341	E5
Chr.09	AX-94057639	446812	C/T	0.0454545	5.61092	0.362952	0.435293	-32.7216	E5
Chr.10	AX-93775762	5949668	C/T	0.00956938	5.4633	0.300889	0.378615	48.5105	E4
Chr.10	AX-93781063	37495163	G/A	0.00717703	6.55222	0.300889	0.397178	-68.2647	E4
Chr.10	AX-94077700	37501046	C/A	0.00717703	6.55222	0.300889	0.397178	-68.2647	E4
Chr.10	AX-94077701	37502932	A/G	0.00717703	6.55222	0.300889	0.397178	68.2647	E4
Chr.10	AX-93781976	39841859	A/C	0.0813397	6.11499	0.362952	0.443007	-29.0053	E5
Chr.10	AX-93781977	39843801	C/G	0.0813397	6.11499	0.362952	0.443007	-29.0053	E5
Chr.10	AX-93781978	39844327	T/A	0.0382775	6.90608	0.362952	0.455333	61.7196	E5
Chr.10	AX-93781980	39846969	C/G	0.0789474	5.75021	0.362952	0.437414	-29.6644	E5
Chr.10	AX-94078646	39853288	A/T	0.0741627	6.5875	0.362952	0.450338	-31.8496	E5
Chr.11	AX-93795280	37645382	A/C	0.0143541	5.91-6.31	0.38-0.39	0.46-0.47	47.57-75735475492	E1, E3
Chr.12	AX-94100988	33477125	A/G	0.00717703	5.65877	0.300889	0.381905	66.401	E4
Chr.12	AX-93804253	33633867	C/T	0.00717703	5.65877	0.300889	0.381905	66.401	E4
Chr.12	AX-94101056	33668830	G/A	0.00717703	5.65877	0.300889	0.381905	-66.401	E4
Chr.13	AX-93818656	40185199	G/A	0.0239234	6.3764	0.362952	0.447051	-44.6961	E5
Chr.14	AX-93942169	26895703	G/A	0.00478469	5.98711	0.300889	0.387473	98.6027	E4
Chr.14	AX-94126051	35892036	A/G	0.00956938	6.73996	0.342865	0.435948	44.3824	E2
Chr.14	AX-93663497	38105806	G/A	0.00717703	5.65877	0.300889	0.381905	-66.401	E4
Chr.15	AX-93836999	10966440	T/A	0.0191388	5.70751	0.362952	0.436763	-56.4993	E5
Chr.15	AX-93837000	10968042	A/T	0.0191388	5.70751	0.362952	0.436763	56.4993	E5
Chr.15	AX-93837001	10971515	C/T	0.0191388	5.70751	0.362952	0.436763	56.4993	E5
Chr.15	AX-93837002	10974112	C/T	0.0191388	5.70751	0.362952	0.436763	56.4993	E5
Chr.15	AX-94134044	10974427	G/A	0.0191388	5.70751	0.362952	0.436763	-56.4993	E5
Chr.15	AX-93837016	11000029	G/A	0.0191388	5.70751	0.362952	0.436763	-56.4993	E5
Chr.15	AX-94134058	11010108	T/C	0.0191388	5.70751	0.362952	0.436763	-56.4993	E5
Chr.15	AX-94134061	11025008	C/T	0.0191388	5.70751	0.362952	0.436763	56.4993	E5
Chr.15	AX-94134066	11040064	T/C	0.0191388	5.70751	0.362952	0.436763	-56.4993	E5
Chr.15	AX-93837029	11048828	T/G	0.0191388	5.70751	0.362952	0.436763	-56.4993	E5
Chr.15	AX-93837031	11055710	T/C	0.0191388	5.70751	0.362952	0.436763	-56.4993	E5
Chr.15	AX-93837036	11072060	A/G	0.0215311	5.78104	0.362952	0.437884	53.9194	E5
Chr.15	AX-93837038	11078851	T/C	0.0191388	5.70751	0.362952	0.436763	-56.4993	E5
Chr.16	AX-94148283	19834432	G/A	0.0167464	5.97951	0.362952	0.440923	87.7574	E5
Chr.17	AX-94154834	2929975	C/T	0.0215311	5.63-6.87	0.30-0.36	0.38-0.45	33.51-73.98	E2,E4, E5
Chr.17	AX-94163470	37680938	A/G	0.00956938	5.48645	0.300889	0.379004	46.1371	E4
Chr.17	AX-94164910	41344056	A/T	0.0382775	5.96426	0.362952	0.440689	39.4549	E5
Chr.19	AX-93885923	1689740	A/T	0.0358852	6.22353	0.300889	0.391515	35.2421	E4
Chr.19	AX-93897063	44588071	T/A	0.184211	5.61-6.95	0.38-0.41	0.47-0.48	(14.07)-(10.72)	E3, CE
Chr.19	AX-94194916	44598536	T/C	0.177033	7.03549	0.38448	0.476668	-14.3424	E3
Chr.19	AX-93955251	44705794	T/C	0.174641	5.50-5.76	0.38-0.42	0.46-0.49	11.29-13.07	E1, E3, CE
Chr.19	AX-93659050	44712201	T/G	0.179426	5.58-5.80	0.38-0.42	0.46-0.49	11.24-13.15	E1, E3, CE
Chr.19	AX-94195032	44930580	A/G	0.162679	5.95-6.96	0.36-0.39	0.479508	(15.56)-(10.85)	E1, E3, E5, E6, CE
Chr.19	AX-93897192	44936236	G/A	0.155502	5.50-7.30	0.33-0.39	0.42-0.48	(20.97)-(9.19)	E1, E3, E5, E6, CE
Chr.19	AX-93897192	44936236	G/A	0.155502	7.17783	0.418724	0.506936	-13.6112	CE
Chr.19	AX-93659063	44938831	G/A	0.143541	5.63-6.74	0.33-0.38	0.41-0.47	(19.56)-(6.47)	E1, E3, E5, E6, CE
Chr.19	AX-94195035	44939298	A/G	0.143541	5.63-6.74	0.33-0.39	0.41-0.47	(19.56)-(6.47)	E1, E3, E5, E6, CE
Chr.19	AX-93897200	44950887	T/G	0.136364	5.86-7.69	0.30-0.39	0.39-0.49	(20.92)-(9.54)	E1,E2, E3, E4, E5, E6, CE
Chr.19	AX-93897201	44952195	G/A	0.076555	5.84-6.35	0.38-0.39	0.46-0.47	26.51-28.17	E1, E3, CE
Chr.19	AX-93897223	45036032	C/T	0.165072	5.49945	0.38448	0.453446	13.2046	E3
Chr.19	AX-94195099	45112367	T/C	0.184211	5.62-6.03	0.38-0.39	0.46-0.49	11.31-16.02	E1, E3, CE
Chr.19	AX-93955299	45178132	C/T	0.42823	5.63-6.03	0.38-0.39	0.45973	15.85-16.02	E1,E3
Chr.19	AX-94195158	45244747	C/T	0.385167	6.20665	0.332324	0.418152	-9.30292	E6
Chr.19	AX-94195159	45246940	C/T	0.38756	5.70572	0.332324	0.410053	-8.75282	E6
Chr.19	AX-94195161	45249804	A/G	0.38756	5.70572	0.332324	0.410053	-8.75282	E6
Chr.19	AX-94195163	45253545	T/C	0.38756	5.70572	0.332324	0.410053	-8.75282	E6
Chr.19	AX-93897339	45293330	T/G	0.373206	5.52-5.79	0.33-0.42	0.41-0.48	(9.67)-(9.02)	E6, CE
Chr.19	AX-94195178	45295056	C/T	0.373206	5.52-5.79	0.33-0.42	0.41-0.48	9.02-9.67	E6, CE
Chr.19	AX-94195295	45615497	G/A	0.361244	5.63599	0.38448	0.45547	-11.0752	E3
Chr.19	AX-93897461	45637307	C/T	0.354067	5.49-5.90	0.33-0.38	0.41-0.46	8.56-11.38	E3, E6
Chr.19	AX-93659139	45639423	T/C	0.356459	5.58-5.84	0.33-0.38	0.41-0.46	(11.36)-(8.67)	E3, E6
Chr.19	AX-93897463	45641742	C/T	0.354067	5.49-8.90	0.33-0.38	0.41-0.46	8.56-11.38	E3, E6
Chr.19	AX-94195307	45644733	G/A	0.351675	5.46-6.16	0.33-0.38	0.46-0.48	(11.77)-(9.48)	E3, CE
Chr.19	AX-93897465	45644885	T/C	0.354067	5.89862	0.33-0.38	0.46-0.48	(11.38)-(8.56)	E3, E6
Chr.19	AX-93897468	45652514	T/A	0.351675	5.88979	0.38448	0.459253	-11.4899	E3
Chr.19	AX-94291520	45653843	T/G	0.356459	5.68247	0.38448	0.456161	-11.0972	E3
Chr.19	AX-93897469	45655031	C/T	0.354067	5.49-5.90	0.33-0.38	0.41-0.46	8.56-11.38	E3, E6
Chr.19	AX-94195318	45667516	A/G	0.351675	5.96207	0.38448	0.460335	11.5197	E3
Chr.19	AX-94195320	45670608	T/C	0.320574	6.01559	0.38448	0.461138	-11.8262	E3
Chr.19	AX-94195321	45673148	T/G	0.354067	5.49-5.90	0.33-0.38	0.41-0.46	(11.38)-(8.56)	E3, E6
Chr.19	AX-93659142	45673217	G/A	0.34689	5.46-6.36	0.33-0.39	0.41-0.47	(12.21)-(5.52)	E1, E3, E6
Chr.19	AX-93897478	45673711	C/A	0.351675	5.46-6.16	0.33-0.38	0.41-0.48	(11.77)-(8.80)	E3, E6, CE
Chr.19	AX-93897480	45681357	T/C	0.356459	5.68247	0.38448	0.456161	-11.0972	E3
Chr.19	AX-93897481	45681876	G/T	0.354067	5.49-5.90	0.33-0.38	0.41-0.46	8.56-11.38	E3, E6
Chr.19	AX-94195329	45688646	A/T	0.354067	5.49-5.90	0.33-0.38	0.41-0.46	8.56-11.38	E3, E6
Chr.19	AX-94195330	45689279	G/T	0.373206	5.91227	0.38448	0.459589	-11.5096	E3
Chr.19	AX-93897488	45696066	T/A	0.349282	5.48-6.016	0.33-0.38	0.41-0.46	(11.70)-(8.68)	E3, E6
Chr.19	AX-94195337	45703125	C/T	0.354067	5.49-5.90	0.33-0.38	0.41-0.46	8.56-11.38	E3, E6
Chr.19	AX-93897492	45705500	C/A	0.354067	5.49-5.90	0.33-0.38	0.41-0.46	(11.38)-(8.56)	E3, E6
Chr.19	AX-94195341	45713732	C/A	0.356459	5.68247	0.38448	0.456161	-11.0972	E3
Chr.19	AX-94195342	45717074	G/A	0.354067	5.49-5.90	0.33-0.38	0.41-0.46	(11.38)-(8.56)	E3, E6
Chr.19	AX-94195343	45719114	G/T	0.361244	5.55-5.72	0.33-0.38	0.41-0.46	8.60-11.14	E3, E6
Chr.19	AX-94195468	46070982	C/T	0.162679	5.70827	0.362952	0.436774	-20.7649	E5
