# Supplementary material for: Identification of superior haplotypes in a diverse natural population for breeding desirable plant height in soybean
Source: Theor Appl Genet. 2022 May 31;135(7):2407–22. doi: 10.1007/s00122-022-04120-0 (PMC9271120; doi:10.1007/s00122-022-04120-0)
Supplement: Supplementary file 8 — Supplementary file8 (XLSX 65 KB) [file 122_2022_4120_MOESM8_ESM.xlsx]

## Sheet: Supplementary Table 7
Supplementary Table 7: Annotations of the gene models underlying qPH2, qPH17, and qPH19 in soybean
Chromosomes	Gmax 2.0 Primary Protein ID	Start position (bp)	End position (bp)	Protein Length (AA)	Top Uniref100 BLASTP Hit (2)	E-value (E<10-6)	% Coverage	Top Descriptive Uniref100 BLASTP Hit (3)	E-value (E<10-6)	% Coverage	Top Arabidopsis (TAIR10) BLASTP Hit (4)	E-value (E<10-6)	Coverage	Gene Ontology Biological Process IDs (5)	Gene Ontology Biological Process Descriptions	Gene Ontology Molecular Function IDs (6)	Gene Ontology Molecular Function Descriptions	Gene Ontology Cellular Component IDs (7)	Gene Ontology Cellular Component Descriptions	PFAM IDs (8)	PFAM_Descriptions	Panther IDs (9)	Panther_Descriptions	KOG IDs (10)	KOG_Descriptions
Chr.02	Glyma.02G186400	33827697	33828596	109	UniRef100_K7K9D2 Uncharacterized protein (Fragment) n=1 Tax=Glycine max RepID=K7K9D2_SOYBN	2e-70	100	NA	NA	NA	NA	NA	NA	NA	NA	NA	NA	NA	NA	NA	NA	NA	NA	NA	NA
Chr.02	Glyma.02G186500	33828690	33829310	126	UniRef100_K7K9D3 Uncharacterized protein n=1 Tax=Glycine max RepID=K7K9D3_SOYBN	1e-85	100	UniRef100_G7IJI7 Pho1-like protein n=1 Tax=Medicago truncatula RepID=G7IJI7_MEDTR	7e-57	15.01	AT3G23430.1|Symbols:PHO1, ATPHO1|phosphate 1|chr3:8387818-8393242 REVERSE LENGTH=782	3e-56	14.83	GO:0000041 GO:0006817 GO:0006826 GO:0009611 GO:0009805 GO:0010106 GO:0010167 GO:0015698 GO:0015706 GO:0016036	cellular response to iron ion starvation; cellular response to phosphate starvation; coumarin biosynthetic process; inorganic anion transport; iron ion transport; nitrate transport; phosphate ion transport; response to nitrate; response to wounding; transition metal ion transport	GO:0015114	phosphate ion transmembrane transporter activity	GO:0005794 GO:0005802 GO:0005886 GO:0016021	Golgi apparatus; integral to membrane; plasma membrane; trans-Golgi network	PF03124	EXS family	PTHR10783	XENOTROPIC AND POLYTROPIC RETROVIRUS RECEPTOR 1-RELATED	NA	NA
Chr.02	Glyma.02G186600	34024695	34031914	459	UniRef100_K7K9D6 Uncharacterized protein n=1 Tax=Glycine max RepID=K7K9D6_SOYBN	0	100	UniRef100_G7KSM3 Glycerol-3-phosphate dehydrogenase n=1 Tax=Medicago truncatula RepID=G7KSM3_MEDTR	0	96.6	AT2G41540.3|Symbols:GPDHC1|6-phosphogluconate dehydrogenase family protein|chr2:17326801-17328654 FORWARD LENGTH=462	0	97.4	GO:0005975 GO:0006072 GO:0009413 GO:0046168 GO:0055114	carbohydrate metabolic process; glycerol-3-phosphate catabolic process; glycerol-3-phosphate metabolic process; oxidation-reduction process; response to flooding	GO:0000166 GO:0004367 GO:0016491 GO:0016614 GO:0016616 GO:0050662 GO:0051287	NAD binding; coenzyme binding; glycerol-3-phosphate dehydrogenase [NAD+] activity; nucleotide binding; oxidoreductase activity; oxidoreductase activity, acting on CH-OH group of donors; oxidoreductase activity, acting on the CH-OH group of donors, NAD or NADP as acceptor	GO:0005737 GO:0005829 GO:0009331	cytoplasm; cytosol; glycerol-3-phosphate dehydrogenase complex	PF07479 PF01210	NAD-dependent glycerol-3-phosphate dehydrogenase C-terminus; NAD-dependent glycerol-3-phosphate dehydrogenase N-terminus	PTHR11728	GLYCEROL-3-PHOSPHATE DEHYDROGENASE	KOG2711	Glycerol-3-phosphate_dehydrogenase/dihydroxyacetone_3-phosphate_reductase
Chr.02	Glyma.02G194500	36790797	36791249	115	UniRef100_I1MXB3 Uncharacterized protein n=1 Tax=Glycine max RepID=I1MXB3_SOYBN	7e-35	30.16	NA	NA	NA	AT1G75335.1|Symbols:|unknown protein; FUNCTIONS IN: molecular_function unknown; INVOLVED IN: biological_process unknown; LOCATED IN: cellular_component unknown; BEST Arabidopsis thaliana protein match is: unknown protein (TAIR:AT5G60030.1); Has 30201 Blast hits to 17322 proteins in 780 species: Archae - 12; Bacteria - 1396; Metazoa - 17338; Fungi - 3422; Plants - 5037; Viruses - 0; Other Eukaryot…	5e-06	53.12	GO:0008150	biological process	GO:0003674	molecular function	GO:0009507	chloroplast	NA	NA	NA	NA	NA	NA
Chr.02	Glyma.02G194600	36792591	36793300	209	UniRef100_K7K9J5 Uncharacterized protein n=1 Tax=Glycine max RepID=K7K9J5_SOYBN	1e-149	100	UniRef100_G7KM84 Cytokinin-O-glucosyltransferase n=1 Tax=Medicago truncatula RepID=G7KM84_MEDTR	6e-109	42.68	AT1G22400.1|Symbols:UGT85A1, ATUGT85A1|UDP-Glycosyltransferase superfamily protein|chr1:7903851-7906607 REVERSE LENGTH=489	3e-71	42.33	GO:0006612 GO:0008152 GO:0009863 GO:0009867 GO:0010363 GO:0030968	endoplasmic reticulum unfolded protein response; jasmonic acid mediated signaling pathway; metabolic process; protein targeting to membrane; regulation of plant-type hypersensitive response; salicylic acid mediated signaling pathway	GO:0008194 GO:0015020 GO:0016757 GO:0016758 GO:0050403 GO:0050502	UDP-glycosyltransferase activity; cis-zeatin O-beta-D-glucosyltransferase activity; glucuronosyltransferase activity; trans-zeatin O-beta-D-glucosyltransferase activity; transferase activity, transferring glycosyl groups; transferase activity, transferring hexosyl groups	NA	NA	PF00201	UDP-glucoronosyl and UDP-glucosyl transferase	PTHR11926	GLUCOSYL/GLUCURONOSYL TRANSFERASES	NA	NA
Chr.02	Glyma.02G194700	36801773	36802118	87	UniRef100_K7K9J6 Uncharacterized protein n=1 Tax=Glycine max RepID=K7K9J6_SOYBN	4e-55	100	UniRef100_G7K553 Nogo-B receptor n=1 Tax=Medicago truncatula RepID=G7K553_MEDTR	3e-43	32.7	AT1G11755.1|Symbols:LEW1|Undecaprenyl pyrophosphate synthetase family protein|chr1:3969987-3971488 REVERSE LENGTH=254	7e-23	33.86	GO:0006487 GO:0009414 GO:0009645 GO:0019408 GO:0030968	dolichol biosynthetic process; endoplasmic reticulum unfolded protein response; protein N-linked glycosylation; response to low light intensity stimulus; response to water deprivation	GO:0016765 GO:0045547	dehydrodolichyl diphosphate synthase activity; transferase activity, transferring alkyl or aryl (other than methyl) groups	NA	NA	NA	NA	PTHR21528	UNCHARACTERIZED	NA	NA
Chr.02	Glyma.02G194800	36809805	36812592	244	UniRef100_I1JGG6 Uncharacterized protein n=1 Tax=Glycine max RepID=I1JGG6_SOYBN	2e-178	100	UniRef100_Q2HPL4 Expp1 protein n=1 Tax=Solanum tuberosum RepID=Q2HPL4_SOLTU	2e-117	92.18	AT3G44150.1|Symbols:|unknown protein; FUNCTIONS IN: molecular_function unknown; INVOLVED IN: biological_process unknown; LOCATED IN: plasma membrane; EXPRESSED IN: cultured cell; BEST Arabidopsis thaliana protein match is: unknown protein (TAIR:AT3G11800.1); Has 76 Blast hits to 75 proteins in 19 species: Archae - 0; Bacteria - 0; Metazoa - 0; Fungi - 0; Plants - 74; Viruses - 0; Other Eukaryotes…	9e-117	94.31	GO:0008150	biological process	GO:0003674	molecular function	GO:0005576 GO:0005886	extracellular region; plasma membrane	NA	NA	PTHR21454	FAMILY NOT NAMED	NA	NA
Chr.02	Glyma.02G194900	36836146	36836463	106	UniRef100_V7B234 Uncharacterized protein n=1 Tax=Phaseolus vulgaris RepID=V7B234_PHAVU	9e-19	49.29	NA	NA	NA	NA	NA	NA	NA	NA	NA	NA	NA	NA	NA	NA	NA	NA	NA	NA
Chr.02	Glyma.02G195000	36851779	36857360	336	UniRef100_K7K9J7 Uncharacterized protein n=1 Tax=Glycine max RepID=K7K9J7_SOYBN	0	100	UniRef100_B3IX33 Transcription factor CCAAT n=1 Tax=Lotus japonicus RepID=B3IX33_LOTJA	2e-178	100.9	AT5G06510.2|Symbols:NF-YA10|nuclear factor Y, subunit A10|chr5:1985439-1986591 FORWARD LENGTH=269	2e-60	117.1	GO:0006355 GO:0009718	anthocyanin-containing compound biosynthetic process; regulation of transcription, DNA-dependent	GO:0003677 GO:0003700	DNA binding; sequence-specific DNA binding transcription factor activity	GO:0005634 GO:0016602	CCAAT-binding factor complex; nucleus	PF02045	CCAAT-binding transcription factor (CBF-B/NF-YA) subunit B	PTHR12632	TRANSCRIPTION FACTOR NF-Y ALPHA-RELATED	KOG1561	CCAAT-binding_factor,_subunit_B_(HAP2)
Chr.02	Glyma.02G195100	36858023	36858654	88	UniRef100_K7K9K0 Uncharacterized protein n=1 Tax=Glycine max RepID=K7K9K0_SOYBN	1e-57	100	NA	NA	NA	NA	NA	NA	NA	NA	NA	NA	NA	NA	NA	NA	NA	NA	NA	NA
Chr.02	Glyma.02G195200	36865527	36865814	96	UniRef100_UPI0003DED8B3 PREDICTED: uncharacterized protein LOC102669116 n=1 Tax=Glycine max RepID=UPI0003DED8B3	3e-52	24.17	UniRef100_Q2HU07 Polynucleotidyl transferase, Ribonuclease H fold n=1 Tax=Medicago truncatula RepID=Q2HU07_MEDTR	6e-20	11.79	AT1G21280.1|Symbols:|CONTAINS InterPro DOMAIN/s: Retrotransposon gag protein (InterPro:IPR005162); Has 707 Blast hits to 705 proteins in 25 species: Archae - 0; Bacteria - 0; Metazoa - 4; Fungi - 0; Plants - 703; Viruses - 0; Other Eukaryotes - 0 (source: NCBI BLink).|chr1:7447690-7448403 REVERSE LENGTH=237	4e-08	34.18	GO:0008150	biological process	GO:0003674	molecular function	GO:0005634	nucleus	NA	NA	NA	NA	NA	NA
Chr.02	Glyma.02G195300	36867044	36869767	306	UniRef100_I1JGG8 Uncharacterized protein n=1 Tax=Glycine max RepID=I1JGG8_SOYBN	0	100	UniRef100_B7FI20 Syntaxin-121 n=2 Tax=Medicago truncatula RepID=B7FI20_MEDTR	4e-172	92.81	AT3G11820.1|Symbols:SYP121, AT-SYR1, ATSYP121, SYR1, ATSYR1, PEN1|syntaxin of plants 121|chr3:3729540-3730868 REVERSE LENGTH=346	4e-136	75.43	GO:0000165 GO:0002679 GO:0006355 GO:0006612 GO:0006820 GO:0006862 GO:0006886 GO:0006888 GO:0006944 GO:0006952 GO:0007154 GO:0007165 GO:0009409 GO:0009414 GO:0009595 GO:0009611 GO:0009617 GO:0009620 GO:0009625 GO:0009697 GO:0009723 GO:0009733 GO:0009737 GO:0009738 GO:0009753 GO:0009862 GO:0009863 GO:0009867 GO:0009963 GO:0010119 GO:0010148 GO:0010200 GO:0010310 GO:0010363 GO:0015696 GO:0015802 GO:…	ER to Golgi vesicle-mediated transport; MAPK cascade; abscisic acid mediated signaling pathway; amino acid import; ammonium transport; anion transport; basic amino acid transport; cell communication; cellular membrane fusion; defense response; defense response to bacterium; defense response to fungus; detection of biotic stimulus; endoplasmic reticulum unfolded protein response; hyperosmotic sali…	GO:0005484 GO:0005515 GO:0043495	SNAP receptor activity; protein anchor; protein binding	GO:0005802 GO:0005886 GO:0009504 GO:0009506 GO:0031201	SNARE complex; cell plate; plasma membrane; plasmodesma; trans-Golgi network	PF00804 PF05739	Syntaxin; SNARE domain	PTHR19957	SYNTAXIN	KOG0810	SNARE_protein_Syntaxin_1_and_related_proteins
Chr.02	Glyma.02G195400	36872648	36875320	336	UniRef100_I1JGG9 Uncharacterized protein n=1 Tax=Glycine max RepID=I1JGG9_SOYBN	0	100	UniRef100_B9H9L1 Syntaxin 121 family protein n=1 Tax=Populus trichocarpa RepID=B9H9L1_POPTR	5e-162	100.65	AT3G11820.1|Symbols:SYP121, AT-SYR1, ATSYP121, SYR1, ATSYR1, PEN1|syntaxin of plants 121|chr3:3729540-3730868 REVERSE LENGTH=346	1e-152	93.64	GO:0000165 GO:0002679 GO:0006355 GO:0006612 GO:0006820 GO:0006862 GO:0006886 GO:0006888 GO:0006944 GO:0006952 GO:0007154 GO:0007165 GO:0009409 GO:0009414 GO:0009595 GO:0009611 GO:0009617 GO:0009620 GO:0009625 GO:0009697 GO:0009723 GO:0009733 GO:0009737 GO:0009738 GO:0009753 GO:0009862 GO:0009863 GO:0009867 GO:0009963 GO:0010119 GO:0010148 GO:0010200 GO:0010310 GO:0010363 GO:0015696 GO:0015802 GO:…	ER to Golgi vesicle-mediated transport; MAPK cascade; abscisic acid mediated signaling pathway; amino acid import; ammonium transport; anion transport; basic amino acid transport; cell communication; cellular membrane fusion; defense response; defense response to bacterium; defense response to fungus; detection of biotic stimulus; endoplasmic reticulum unfolded protein response; hyperosmotic sali…	GO:0005484 GO:0005515 GO:0043495	SNAP receptor activity; protein anchor; protein binding	GO:0005802 GO:0005886 GO:0009504 GO:0009506 GO:0031201	SNARE complex; cell plate; plasma membrane; plasmodesma; trans-Golgi network	PF05739 PF00804	SNARE domain; Syntaxin	PTHR19957	SYNTAXIN	KOG0810	SNARE_protein_Syntaxin_1_and_related_proteins
Chr.02	Glyma.02G195500	36884250	36894136	1026	UniRef100_I1L9L1 Uncharacterized protein n=2 Tax=Glycine max RepID=I1L9L1_SOYBN	0	99.13	UniRef100_G7I8I8 ATP-dependent RNA helicase Dhx29 n=1 Tax=Medicago truncatula RepID=G7I8I8_MEDTR	0	85.55	AT2G35920.1|Symbols:|RNA helicase family protein|chr2:15075674-15080506 FORWARD LENGTH=995	0	95.58	GO:0006499	N-terminal protein myristoylation	GO:0003676 GO:0004386 GO:0005524 GO:0008026	ATP-dependent helicase activity; ATP binding; helicase activity; nucleic acid binding	GO:0005737	cytoplasm	PF07717 PF00271 PF00270 PF04408	Oligonucleotide/oligosaccharide-binding (OB)-fold; Helicase conserved C-terminal domain; DEAD/DEAH box helicase; Helicase associated domain (HA2)	PTHR18934	ATP-DEPENDENT RNA HELICASE	KOG0920	ATP-dependent_RNA_helicase_A
Chr.02	Glyma.02G195600	36909270	36924536	2187	UniRef100_K7K9K2 Uncharacterized protein n=1 Tax=Glycine max RepID=K7K9K2_SOYBN	0	100	UniRef100_F4J8G7 Embryo defective 2016 protein n=1 Tax=Arabidopsis thaliana RepID=F4J8G7_ARATH	0	102.25	AT3G05680.1|Symbols:EMB2016|embryo defective 2016|chr3:1660802-1672015 REVERSE LENGTH=2138	0	102.25	GO:0009793	embryo development ending in seed dormancy	GO:0003674	molecular function	GO:0005634	nucleus	NA	NA	PTHR23185	UNCHARACTERIZED	KOG3671	Actin_regulatory_protein_(Wiskott-Aldrich_syndrome_protein)
Chr.02	Glyma.02G195700	36955587	36956510	293	UniRef100_K7K9K4 Uncharacterized protein n=1 Tax=Glycine max RepID=K7K9K4_SOYBN	0	95.11	UniRef100_Q0GLD6 Dof16 n=1 Tax=Glycine max RepID=Q0GLD6_SOYBN	1e-79	107.01	AT3G52440.1|Symbols:|Dof-type zinc finger DNA-binding family protein|chr3:19435447-19436190 FORWARD LENGTH=247	1e-48	114.17	GO:0006355	regulation of transcription, DNA-dependent	GO:0003677 GO:0003700 GO:0008270	DNA binding; sequence-specific DNA binding transcription factor activity; zinc ion binding	GO:0005634	nucleus	PF02701	Dof domain, zinc finger	NA	NA	NA	NA
Chr.02	Glyma.02G195800	37009005	37009309	88	UniRef100_I1MEH8 Uncharacterized protein n=1 Tax=Glycine max RepID=I1MEH8_SOYBN	7e-31	42	UniRef100_G7IPR9 REF/SRPP-like protein n=1 Tax=Medicago truncatula RepID=G7IPR9_MEDTR	2e-20	39.44	AT3G05500.1|Symbols:|Rubber elongation factor protein (REF)|chr3:1593540-1594802 FORWARD LENGTH=246	1e-13	26.42	GO:0006865 GO:0008150 GO:0010200	amino acid transport; biological process; response to chitin	NA	NA	GO:0005737 GO:0005773	cytoplasm; vacuole	PF05755	Rubber elongation factor protein (REF)	NA	NA	NA	NA
Chr.02	Glyma.02G195900	37011827	37013083	419	UniRef100_I1JGH3 Uncharacterized protein n=1 Tax=Glycine max RepID=I1JGH3_SOYBN	0	100	UniRef100_B9IIK9 U-box domain-containing family protein n=1 Tax=Populus trichocarpa RepID=B9IIK9_POPTR	2e-172	100.73	AT2G35930.1|Symbols:PUB23|plant U-box 23|chr2:15083101-15084336 REVERSE LENGTH=411	8e-160	100.73	GO:0000165 GO:0002679 GO:0006612 GO:0006944 GO:0006952 GO:0009414 GO:0009862 GO:0009867 GO:0010200 GO:0010310 GO:0010363 GO:0016567 GO:0031348 GO:0035556 GO:0042742 GO:0043069 GO:0050832 GO:0051865	MAPK cascade; cellular membrane fusion; defense response; defense response to bacterium; defense response to fungus; intracellular signal transduction; jasmonic acid mediated signaling pathway; negative regulation of defense response; negative regulation of programmed cell death; protein autoubiquitination; protein targeting to membrane; protein ubiquitination; regulation of hydrogen peroxide met…	GO:0004842	ubiquitin-protein ligase activity	GO:0005737 GO:0005829	cytoplasm; cytosol	PF04564 PF05804	U-box domain; Kinesin-associated protein (KAP)	PTHR22849	WDSAM1 PROTEIN	NA	NA
Chr.17	Glyma.17G037800	2797874	2800326	257	UniRef100_I1MRV5 Uncharacterized protein n=1 Tax=Glycine max RepID=I1MRV5_SOYBN	0	100	UniRef100_B6T6E2 Craniofacial development protein 1 n=1 Tax=Zea mays RepID=B6T6E2_MAIZE	3e-70	88.26	AT5G30490.2|Symbols:|FUNCTIONS IN: molecular_function unknown; INVOLVED IN: biological_process unknown; LOCATED IN: cellular_component unknown; EXPRESSED IN: 22 plant structures; EXPRESSED DURING: 13 growth stages; CONTAINS InterPro DOMAIN/s: Craniofacial development protein 1/Bucentaur (InterPro:IPR011421); Has 333 Blast hits to 324 proteins in 149 species: Archae - 0; Bacteria - 18; Metazoa - 1…	2e-62	93.22	GO:0008150	biological process	GO:0003674	molecular function	GO:0005634	nucleus	PF07572	Bucentaur or craniofacial development	PTHR23227	BUCENTAUR RELATED	KOG4776	Uncharacterized_conserved_protein_BCNT
Chr.17	Glyma.17G037900	2801764	2804960	501	UniRef100_I1MRV6 Dihydrolipoyl dehydrogenase n=1 Tax=Glycine max RepID=I1MRV6_SOYBN	0	100	UniRef100_I1MRV6 Dihydrolipoyl dehydrogenase n=1 Tax=Glycine max RepID=I1MRV6_SOYBN	0	100	AT3G17240.3|Symbols:mtLPD2|lipoamide dehydrogenase 2|chr3:5890278-5892166 REVERSE LENGTH=507	0	98.62	GO:0006096 GO:0006486 GO:0009060 GO:0009627 GO:0009744 GO:0009749 GO:0009750 GO:0034976 GO:0045454 GO:0046686 GO:0055114	aerobic respiration; cell redox homeostasis; glycolysis; oxidation-reduction process; protein glycosylation; response to cadmium ion; response to endoplasmic reticulum stress; response to fructose stimulus; response to glucose stimulus; response to sucrose stimulus; systemic acquired resistance	GO:0004148 GO:0005507 GO:0005524 GO:0008270 GO:0009055 GO:0016491 GO:0016668 GO:0050660 GO:0050897	ATP binding; cobalt ion binding; copper ion binding; dihydrolipoyl dehydrogenase activity; electron carrier activity; flavin adenine dinucleotide binding; oxidoreductase activity; oxidoreductase activity, acting on a sulfur group of donors, NAD(P) as acceptor; zinc ion binding	GO:0005739 GO:0005747 GO:0005759 GO:0009507 GO:0048046	apoplast; chloroplast; mitochondrial matrix; mitochondrial respiratory chain complex I; mitochondrion	PF02852 PF07992 PF00070	Pyridine nucleotide-disulphide oxidoreductase, dimerisation domain; Pyridine nucleotide-disulphide oxidoreductase; Pyridine nucleotide-disulphide oxidoreductase	PTHR22912	DISULFIDE OXIDOREDUCTASE	KOG1335	Dihydrolipoamide_dehydrogenase
Chr.17	Glyma.17G038000	2806050	2808803	381	UniRef100_I1MRV7 Uncharacterized protein n=1 Tax=Glycine max RepID=I1MRV7_SOYBN	0	100	UniRef100_G3ECQ8 Rfls10 protein n=1 Tax=Glycine max RepID=G3ECQ8_SOYBN	0	93.83	AT1G48040.1|Symbols:|Protein phosphatase 2C family protein|chr1:17720064-17721698 REVERSE LENGTH=383	2e-146	98.96	GO:0006470	protein dephosphorylation	GO:0003824 GO:0004722	catalytic activity; protein serine/threonine phosphatase activity	GO:0008287	protein serine/threonine phosphatase complex	PF00481	Protein phosphatase 2C	PTHR13832	PROTEIN PHOSPHATASE 2C	KOG0698	Serine/threonine_protein_phosphatase
Chr.17	Glyma.17G038100	2812138	2817831	658	UniRef100_K7MJT7 Uncharacterized protein n=2 Tax=Glycine max RepID=K7MJT7_SOYBN	0	100	UniRef100_Q9ASW1 Probable beta-1,3-galactosyltransferase 16 n=1 Tax=Arabidopsis thaliana RepID=B3GTG_ARATH	0	106.14	AT3G06440.1|Symbols:|Galactosyltransferase family protein|chr3:1972913-1975272 REVERSE LENGTH=619	0	106.14	GO:0006486	protein glycosylation	GO:0008378 GO:0016757 GO:0016758 GO:0030246	carbohydrate binding; galactosyltransferase activity; transferase activity, transferring glycosyl groups; transferase activity, transferring hexosyl groups	GO:0005794 GO:0016020	Golgi apparatus; membrane	PF01762 PF00337	Galactosyltransferase; Galactoside-binding lectin	PTHR11214	BETA-1,3-N-ACETYLGLUCOSAMINYLTRANSFERASE	KOG2287	Galactosyltransferases
Chr.17	Glyma.17G038200	2820877	2821823	59	UniRef100_K7MJU0 Uncharacterized protein n=1 Tax=Glycine max RepID=K7MJU0_SOYBN	4e-33	100	NA	NA	NA	NA	NA	NA	NA	NA	NA	NA	NA	NA	NA	NA	NA	NA	NA	NA
Chr.17	Glyma.17G038300	2822685	2834118	730	UniRef100_K7MJU2 Uncharacterized protein n=1 Tax=Glycine max RepID=K7MJU2_SOYBN	0	100	UniRef100_G7JQ09 DNA (Cytosine-5)-methyltransferase DRM2 n=1 Tax=Medicago truncatula RepID=G7JQ09_MEDTR	0	70.64	AT3G17310.1|Symbols:DRM3, AtDRM3|S-adenosyl-L-methionine-dependent methyltransferases superfamily protein|chr3:5909294-5912838 REVERSE LENGTH=710	5e-157	101.97	GO:0006306	DNA methylation	GO:0008168	methyltransferase activity	GO:0005634	nucleus	PF00145	C-5 cytosine-specific DNA methylase	PTHR23068	DNA (CYTOSINE-5-)-METHYLTRANSFERASE 3-RELATED	NA	NA
Chr.17	Glyma.17G038400	2836787	2841979	695	UniRef100_K7MJU3 Uncharacterized protein n=1 Tax=Glycine max RepID=K7MJU3_SOYBN	0	100	UniRef100_G7JQ12 YTH domain family protein n=1 Tax=Medicago truncatula RepID=G7JQ12_MEDTR	0	100.15	AT1G48110.2|Symbols:ECT7|evolutionarily conserved C-terminal region 7|chr1:17770339-17772806 REVERSE LENGTH=639	0	100.78	GO:0008150	biological process	GO:0003674	molecular function	GO:0005634	nucleus	PF04146	YT521-B-like domain	PTHR12357	YTH (YT521-B HOMOLOGY) DOMAIN-CONTAINING	KOG1901	Uncharacterized_high-glucose-regulated_protein
Chr.17	Glyma.17G038500	2843533	2853547	1111	UniRef100_I1MRW2 Uncharacterized protein n=1 Tax=Glycine max RepID=I1MRW2_SOYBN	0	100	UniRef100_D7L6R3 Protein transporter n=1 Tax=Arabidopsis lyrata subsp. lyrata RepID=D7L6R3_ARALL	0	100.64	AT3G17340.1|Symbols:|ARM repeat superfamily protein|chr3:5920613-5926846 REVERSE LENGTH=1090	0	100.73	GO:0000059 GO:0006886	intracellular protein transport; protein import into nucleus, docking	GO:0008565	protein transporter activity	GO:0005634 GO:0005643 GO:0005737	cytoplasm; nuclear pore; nucleus	PF03810	Importin-beta N-terminal domain	PTHR10997	IMPORTIN-7, 8, 11	KOG1991	Nuclear_transport_receptor_RANBP7/RANBP8_(importin_beta_superfamily)
Chr.17	Glyma.17G038600	2855029	2856722	294	UniRef100_I1MRW3 Uncharacterized protein n=1 Tax=Glycine max RepID=I1MRW3_SOYBN	0	100	UniRef100_Q9LUT6 Genomic DNA, chromosome 3, P1 clone: MGD8 n=1 Tax=Arabidopsis thaliana RepID=Q9LUT6_ARATH	4e-111	82.73	AT3G17350.1|Symbols:|unknown protein; FUNCTIONS IN: molecular_function unknown; INVOLVED IN: biological_process unknown; LOCATED IN: endomembrane system; EXPRESSED IN: 19 plant structures; EXPRESSED DURING: 13 growth stages; BEST Arabidopsis thaliana protein match is: unknown protein (TAIR:AT5G50290.1); Has 203 Blast hits to 203 proteins in 13 species: Archae - 0; Bacteria - 0; Metazoa - 0; Fungi…	3e-115	87.04	GO:0008150	biological process	GO:0003674	molecular function	GO:0005576	extracellular region	NA	NA	NA	NA	NA	NA
Chr.17	Glyma.17G038700	2861665	2874082	2185	UniRef100_K7MJU4 Uncharacterized protein n=1 Tax=Glycine max RepID=K7MJU4_SOYBN	0	100	UniRef100_G7JQ21 Kinesin-like protein KIF15 n=1 Tax=Medicago truncatula RepID=G7JQ21_MEDTR	0	100.79	AT3G17360.1|Symbols:POK1|phragmoplast orienting kinesin 1|chr3:5936108-5946205 FORWARD LENGTH=2066	0	49.76	GO:0000280 GO:0000910 GO:0000911 GO:0006275 GO:0007000 GO:0007018 GO:0010389	cytokinesis; cytokinesis by cell plate formation; microtubule-based movement; nuclear division; nucleolus organization; regulation of DNA replication; regulation of G2/M transition of mitotic cell cycle	GO:0003777 GO:0005524	ATP binding; microtubule motor activity	NA	NA	PF00225	Kinesin motor domain	PTHR24115	FAMILY NOT NAMED	KOG4280	Kinesin-like_protein
Chr.17	Glyma.17G038800	2874376	2882789	1000	UniRef100_K7MJU5 Uncharacterized protein n=1 Tax=Glycine max RepID=K7MJU5_SOYBN	0	100	UniRef100_N1QYH5 Calmodulin-binding transcription activator 2 n=1 Tax=Aegilops tauschii RepID=N1QYH5_AEGTA	0	94.95	AT5G09410.2|Symbols:EICBP.B, CAMTA1|ethylene induced calmodulin binding protein|chr5:2921457-2927291 FORWARD LENGTH=1007	0	98.01	GO:0006355 GO:0009409 GO:0045893 GO:0050826	positive regulation of transcription, DNA-dependent; regulation of transcription, DNA-dependent; response to cold; response to freezing	GO:0003677 GO:0005516	DNA binding; calmodulin binding	GO:0005634	nucleus	PF00612 PF03859 PF01833	IQ calmodulin-binding motif; CG-1 domain; IPT/TIG domain	PTHR23335	CALMODULIN-BINDING TRANSCRIPTION ACTIVATOR (CAMTA)	KOG0520	Uncharacterized_conserved_protein,_contains_IPT/TIG_domain
Chr.17	Glyma.17G038900	2885743	2888458	298	UniRef100_I1MRW6 Uncharacterized protein n=1 Tax=Glycine max RepID=I1MRW6_SOYBN	0	100	UniRef100_G7JQ23 Ubiquitin carboxyl-terminal hydrolase n=1 Tax=Medicago truncatula RepID=G7JQ23_MEDTR	2e-152	94.21	AT3G17380.1|Symbols:|TRAF-like family protein|chr3:5950240-5952124 FORWARD LENGTH=309	2e-106	95.15	GO:0008150	biological process	GO:0003674	molecular function	GO:0005634	nucleus	PF00917	MATH domain	PTHR24006	FAMILY NOT NAMED	KOG1987	Speckle-type_POZ_protein_SPOP_and_related_proteins_with_TRAF,_MATH_and_BTB/POZ_domains
Chr.17	Glyma.17G039000	2891677	2893947	393	UniRef100_I1MRW7 S-adenosylmethionine synthase n=1 Tax=Glycine max RepID=I1MRW7_SOYBN	0	100	UniRef100_I1MRW7 S-adenosylmethionine synthase n=1 Tax=Glycine max RepID=I1MRW7_SOYBN	0	100	AT3G17390.1|Symbols:MTO3, SAMS3, MAT4|S-adenosylmethionine synthetase family protein|chr3:5952484-5953665 REVERSE LENGTH=393	0	98.22	GO:0006555 GO:0006556 GO:0009409 GO:0009809	S-adenosylmethionine biosynthetic process; lignin biosynthetic process; methionine metabolic process; response to cold	GO:0004478 GO:0005524	ATP binding; methionine adenosyltransferase activity	GO:0005618 GO:0005730 GO:0005737 GO:0005886 GO:0009506 GO:0016020	cell wall; cytoplasm; membrane; nucleolus; plasma membrane; plasmodesma	PF02772 PF00438 PF02773	S-adenosylmethionine synthetase, central domain; S-adenosylmethionine synthetase, N-terminal domain; S-adenosylmethionine synthetase, C-terminal domain	PTHR11964	S-ADENOSYLMETHIONINE SYNTHETASE	KOG1506	S-adenosylmethionine_synthetase
Chr.17	Glyma.17G039100	2895409	2897652	393	UniRef100_I1MRW8 S-adenosylmethionine synthase n=1 Tax=Glycine max RepID=I1MRW8_SOYBN	0	100	UniRef100_I1MRW8 S-adenosylmethionine synthase n=1 Tax=Glycine max RepID=I1MRW8_SOYBN	0	100	AT3G17390.1|Symbols:MTO3, SAMS3, MAT4|S-adenosylmethionine synthetase family protein|chr3:5952484-5953665 REVERSE LENGTH=393	0	98.98	GO:0006555 GO:0006556 GO:0009409 GO:0009809	S-adenosylmethionine biosynthetic process; lignin biosynthetic process; methionine metabolic process; response to cold	GO:0004478 GO:0005524	ATP binding; methionine adenosyltransferase activity	GO:0005618 GO:0005730 GO:0005737 GO:0005886 GO:0009506 GO:0016020	cell wall; cytoplasm; membrane; nucleolus; plasma membrane; plasmodesma	PF02772 PF02773 PF00438	S-adenosylmethionine synthetase, central domain; S-adenosylmethionine synthetase, C-terminal domain; S-adenosylmethionine synthetase, N-terminal domain	PTHR11964	S-ADENOSYLMETHIONINE SYNTHETASE	KOG1506	S-adenosylmethionine_synthetase
Chr.17	Glyma.17G039200	2903795	2919460	1436	UniRef100_I1MRW9 Uncharacterized protein n=1 Tax=Glycine max RepID=I1MRW9_SOYBN	0	100	UniRef100_G7JQ33 ABC transporter G family member n=1 Tax=Medicago truncatula RepID=G7JQ33_MEDTR	0	97.62	AT3G53480.1|Symbols:PIS1, PDR9, ATPDR9, ABCG37|pleiotropic drug resistance 9|chr3:19825366-19831644 FORWARD LENGTH=1450	0	97.86	GO:0000041 GO:0006855 GO:0009926 GO:0010359 GO:0048364 GO:0071366	auxin polar transport; cellular response to indolebutyric acid stimulus; drug transmembrane transport; regulation of anion channel activity; root development; transition metal ion transport	GO:0000166 GO:0005215 GO:0005524 GO:0016887 GO:0017111 GO:0042626	ATP binding; ATPase activity; ATPase activity, coupled to transmembrane movement of substances; nucleoside-triphosphatase activity; nucleotide binding; transporter activity	GO:0005886 GO:0009506 GO:0016020	membrane; plasma membrane; plasmodesma	PF01061 PF00005 PF08370	ABC-2 type transporter; ABC transporter; Plant PDR ABC transporter associated	PTHR19241	ATP-BINDING CASSETTE TRANSPORTER	KOG0065	Pleiotropic_drug_resistance_proteins_(PDR1-15),_ABC_superfamily
Chr.17	Glyma.17G039300	2918657	2932426	1453	UniRef100_I1MRX0 Uncharacterized protein n=3 Tax=Glycine max RepID=I1MRX0_SOYBN	0	100	UniRef100_Q5W274 Pleiotropic drug resistance protein 3 n=1 Tax=Nicotiana tabacum RepID=PDR3_TOBAC	0	100.35	AT3G53480.1|Symbols:PIS1, PDR9, ATPDR9, ABCG37|pleiotropic drug resistance 9|chr3:19825366-19831644 FORWARD LENGTH=1450	0	100.14	GO:0000041 GO:0006855 GO:0009926 GO:0010359 GO:0048364 GO:0071366	auxin polar transport; cellular response to indolebutyric acid stimulus; drug transmembrane transport; regulation of anion channel activity; root development; transition metal ion transport	GO:0000166 GO:0005215 GO:0005524 GO:0016887 GO:0017111 GO:0042626	ATP binding; ATPase activity; ATPase activity, coupled to transmembrane movement of substances; nucleoside-triphosphatase activity; nucleotide binding; transporter activity	GO:0005886 GO:0009506 GO:0016020	membrane; plasma membrane; plasmodesma	PF01061 PF08370 PF00005	ABC-2 type transporter; Plant PDR ABC transporter associated; ABC transporter	PTHR19241	ATP-BINDING CASSETTE TRANSPORTER	KOG0065	Pleiotropic_drug_resistance_proteins_(PDR1-15),_ABC_superfamily
Chr.17	Glyma.17G039400	2933278	2933816	78	UniRef100_K7MJV1 Uncharacterized protein n=1 Tax=Glycine max RepID=K7MJV1_SOYBN	2e-47	100	NA	NA	NA	NA	NA	NA	NA	NA	NA	NA	NA	NA	NA	NA	NA	NA	NA	NA
Chr.17	Glyma.17G039500	2934677	2937027	489	UniRef100_I1MRX2 Uncharacterized protein n=1 Tax=Glycine max RepID=I1MRX2_SOYBN	0	100	UniRef100_G7JQ34 Pentatricopeptide repeat-containing protein n=1 Tax=Medicago truncatula RepID=G7JQ34_MEDTR	0	93.35	AT3G06430.1|Symbols:EMB2750|Tetratricopeptide repeat (TPR)-like superfamily protein|chr3:1956658-1958240 REVERSE LENGTH=486	0	96.5	GO:0009553 GO:0009555 GO:0009790 GO:0009793 GO:0048868	embryo development; embryo development ending in seed dormancy; embryo sac development; pollen development; pollen tube development	GO:0019843	rRNA binding	GO:0005739 GO:0009507	chloroplast; mitochondrion	PF01535	PPR repeat	PTHR24015	FAMILY NOT NAMED	NA	NA
Chr.17	Glyma.17G039600	2939197	2944802	1006	UniRef100_I1MRX3 Uncharacterized protein n=1 Tax=Glycine max RepID=I1MRX3_SOYBN	0	98.06	UniRef100_K7YLP8 Squamosa promoter binding protein 5 n=1 Tax=Vitis pseudoreticulata RepID=K7YLP8_9ROSI	0	97.57	AT2G47070.1|Symbols:SPL1|squamosa promoter binding protein-like 1|chr2:19337144-19340552 FORWARD LENGTH=881	0	113.96	GO:0006355 GO:0032880 GO:0042744	hydrogen peroxide catabolic process; regulation of protein localization; regulation of transcription, DNA-dependent	GO:0003677 GO:0003700	DNA binding; sequence-specific DNA binding transcription factor activity	GO:0005634	nucleus	PF03110	SBP domain	NA	NA	NA	NA
Chr.17	Glyma.17G039700	2950710	2951791	88	NA	NA	NA	NA	NA	NA	NA	NA	NA	NA	NA	NA	NA	NA	NA	NA	NA	NA	NA	NA	NA
Chr.17	Glyma.17G039800	2954165	2958898	361	UniRef100_Q9LKY3 Pti1 kinase-like protein n=2 Tax=Glycine max RepID=Q9LKY3_SOYBN	0	100	UniRef100_Q9LKY3 Pti1 kinase-like protein n=2 Tax=Glycine max RepID=Q9LKY3_SOYBN	0	100	AT1G48210.2|Symbols:|Protein kinase superfamily protein|chr1:17799551-17801798 FORWARD LENGTH=363	0	95.87	GO:0006468	protein phosphorylation	GO:0004672 GO:0004674 GO:0004713 GO:0005524 GO:0016301 GO:0016772	ATP binding; kinase activity; protein kinase activity; protein serine/threonine kinase activity; protein tyrosine kinase activity; transferase activity, transferring phosphorus-containing groups	GO:0005886	plasma membrane	PF07714	Protein tyrosine kinase	PTHR24420	LEUCINE-RICH REPEAT RECEPTOR-LIKE PROTEIN KINASE	KOG1187	Serine/threonine_protein_kinase
Chr.17	Glyma.17G039900	2962663	2963515	158	UniRef100_C6TBS8 Uncharacterized protein n=1 Tax=Glycine max RepID=C6TBS8_SOYBN	3e-110	100	NA	NA	NA	AT4G24130.1|Symbols:|Protein of unknown function, DUF538|chr4:12527861-12528423 FORWARD LENGTH=157	2e-74	89.81	GO:0008150	biological process	NA	NA	GO:0005634 GO:0005737	cytoplasm; nucleus	PF04398	Protein of unknown function, DUF538	NA	NA	NA	NA
Chr.17	Glyma.17G040000	2964937	2969982	504	UniRef100_I1MRX8 Uncharacterized protein n=2 Tax=Glycine max RepID=I1MRX8_SOYBN	0	100	UniRef100_B9N417 Kinase family protein n=1 Tax=Populus trichocarpa RepID=B9N417_POPTR	0	98.42	AT1G56720.3|Symbols:|Protein kinase superfamily protein|chr1:21263630-21265559 REVERSE LENGTH=492	0	101.63	GO:0006468 GO:0046777	protein autophosphorylation; protein phosphorylation	GO:0004672 GO:0004674 GO:0005524 GO:0016301 GO:0016772	ATP binding; kinase activity; protein kinase activity; protein serine/threonine kinase activity; transferase activity, transferring phosphorus-containing groups	GO:0005886	plasma membrane	PF00069	Protein kinase domain	PTHR24420	LEUCINE-RICH REPEAT RECEPTOR-LIKE PROTEIN KINASE	KOG1187	Serine/threonine_protein_kinase
Chr.17	Glyma.17G040100	2969594	2969743	50	UniRef100_K7MJV3 Uncharacterized protein n=1 Tax=Glycine max RepID=K7MJV3_SOYBN	4e-26	100	NA	NA	NA	NA	NA	NA	NA	NA	NA	NA	NA	NA	NA	NA	NA	NA	NA	NA
Chr.17	Glyma.17G040200	2977007	2978077	107	NA	NA	NA	NA	NA	NA	NA	NA	NA	NA	NA	NA	NA	NA	NA	NA	NA	NA	NA	NA	NA
Chr.17	Glyma.17G040300	2978395	2981842	355	UniRef100_I1LYG5 Uncharacterized protein n=1 Tax=Glycine max RepID=I1LYG5_SOYBN	0	92.91	UniRef100_T2DP55 Sugar phosphate/phosphate translocator n=1 Tax=Phaseolus vulgaris RepID=T2DP55_PHAVU	0	92.43	AT3G17430.1|Symbols:|Nucleotide-sugar transporter family protein|chr3:5966597-5968962 FORWARD LENGTH=375	0	93.6	GO:0006863	purine nucleobase transport	GO:0008514	organic anion transmembrane transporter activity	GO:0005794 GO:0005886	Golgi apparatus; plasma membrane	PF03151	Triose-phosphate Transporter family	PTHR11132	SOLUTE CARRIER FAMILY 35	KOG1441	Glucose-6-phosphate/phosphate_and_phosphoenolpyruvate/phosphate_antiporter
Chr.17	Glyma.17G040400	2982929	2987246	270	UniRef100_I1MRY0 Uncharacterized protein n=1 Tax=Glycine max RepID=I1MRY0_SOYBN	0	100	UniRef100_Q9LRP1 Novel plant SNARE 13 n=1 Tax=Arabidopsis thaliana RepID=NPS13_ARATH	5e-154	99.63	AT3G17440.1|Symbols:NPSN13, ATNPSN13|novel plant snare 13|chr3:5969909-5972290 REVERSE LENGTH=269	5e-157	99.63	GO:0006944 GO:0016192	cellular membrane fusion; vesicle-mediated transport	GO:0003674	molecular function	GO:0005886 GO:0009507	chloroplast; plasma membrane	PF03908	Sec20	PTHR21230	VESICLE TRANSPORT V-SNARE PROTEIN VTI1-RELATED	KOG1666	V-SNARE
Chr.17	Glyma.17G040500	2990067	2993227	368	UniRef100_I1MRY2 Uncharacterized protein n=1 Tax=Glycine max RepID=I1MRY2_SOYBN	0	100	UniRef100_A0MP01 Mitochondrial pyruvate dehydrogenase E1alpha-kinase 3 n=1 Tax=Glycine max RepID=A0MP01_SOYBN	0	100	AT3G06483.1|Symbols:PDK, ATPDHK|pyruvate dehydrogenase kinase|chr3:1990727-1992581 REVERSE LENGTH=366	0	96.99	GO:0030003 GO:0046777 GO:0070838	cellular cation homeostasis; divalent metal ion transport; protein autophosphorylation	GO:0004740 GO:0005524 GO:0009927 GO:0042803	ATP binding; histidine phosphotransfer kinase activity; protein homodimerization activity; pyruvate dehydrogenase (acetyl-transferring) kinase activity	GO:0005739	mitochondrion	PF02518 PF10436	Histidine kinase-, DNA gyrase B-, and HSP90-like ATPase; Mitochondrial branched-chain alpha-ketoacid dehydrogenase kinase	PTHR11947	PYRUVATE DEHYDROGENASE KINASE	KOG0787	Dehydrogenase_kinase
Chr.17	Glyma.17G040600	3000738	3000905	56	UniRef100_K7MJV6 Uncharacterized protein n=1 Tax=Glycine max RepID=K7MJV6_SOYBN	6e-29	100	NA	NA	NA	NA	NA	NA	NA	NA	NA	NA	NA	NA	NA	NA	NA	NA	NA	NA
Chr.17	Glyma.17G040700	3002793	3008282	449	UniRef100_I1MRY5 Uncharacterized protein n=1 Tax=Glycine max RepID=I1MRY5_SOYBN	0	100	UniRef100_G7JR06 CBL-interacting protein kinase n=1 Tax=Medicago truncatula RepID=G7JR06_MEDTR	0	97.98	AT3G17510.1|Symbols:CIPK1, SnRK3.16|CBL-interacting protein kinase 1|chr3:5989309-5992627 REVERSE LENGTH=444	0	98.2	GO:0006468 GO:0006970 GO:0007165 GO:0009651 GO:0009737 GO:0010118 GO:0019722	calcium-mediated signaling; protein phosphorylation; response to abscisic acid stimulus; response to osmotic stress; response to salt stress; signal transduction; stomatal movement	GO:0004672 GO:0004674 GO:0004713 GO:0005515 GO:0005524 GO:0016301 GO:0016772	ATP binding; kinase activity; protein binding; protein kinase activity; protein serine/threonine kinase activity; protein tyrosine kinase activity; transferase activity, transferring phosphorus-containing groups	GO:0005886	plasma membrane	PF03822 PF00069	NAF domain; Protein kinase domain	PTHR24343	SERINE/THREONINE KINASE	KOG0583	Serine/threonine_protein_kinase
Chr.17	Glyma.17G040800	3015427	3017681	459	UniRef100_Q39873 Lea protein n=1 Tax=Glycine max RepID=Q39873_SOYBN	0	100	UniRef100_Q39873 Lea protein n=1 Tax=Glycine max RepID=Q39873_SOYBN	0	100	AT2G18340.1|Symbols:|late embryogenesis abundant domain-containing protein / LEA domain-containing protein|chr2:7969400-7971025 FORWARD LENGTH=456	3e-17	87.5	GO:0009793	embryo development ending in seed dormancy	GO:0003674	molecular function	GO:0005576	extracellular region	PF02987	Late embryogenesis abundant protein	PTHR23241	LATE EMBRYOGENESIS ABUNDANT (PLANTS) LEA-RELATED	NA	NA
Chr.17	Glyma.17G040900	3019098	3023738	749	UniRef100_K7MJV8 Uncharacterized protein n=3 Tax=Glycine max RepID=K7MJV8_SOYBN	0	100	UniRef100_Q9FI74 Mutator-like transposase-like protein n=1 Tax=Arabidopsis thaliana RepID=Q9FI74_ARATH	0	98.55	AT1G64260.1|Symbols:|MuDR family transposase|chr1:23847756-23849915 FORWARD LENGTH=719	2e-41	98.61	GO:0008150	biological process	GO:0008270	zinc ion binding	GO:0005575	cellular component	PF10551 PF03108 PF00564 PF04434	MULE transposase domain; MuDR family transposase; PB1 domain; SWIM zinc finger	NA	NA	NA	NA
Chr.17	Glyma.17G041000	3025531	3029224	351	UniRef100_K7MJW1 tRNA pseudouridine synthase n=1 Tax=Glycine max RepID=K7MJW1_SOYBN	0	95.37	UniRef100_K7MJW1 tRNA pseudouridine synthase n=1 Tax=Glycine max RepID=K7MJW1_SOYBN	0	95.37	AT3G06950.1|Symbols:|Pseudouridine synthase family protein|chr3:2192869-2194254 FORWARD LENGTH=323	8e-141	92.26	GO:0001522 GO:0006730 GO:0009451	RNA modification; one-carbon metabolic process; pseudouridine synthesis	GO:0003723 GO:0009982	RNA binding; pseudouridine synthase activity	GO:0009507	chloroplast	PF01416	tRNA pseudouridine synthase	PTHR11142	PSEUDOURIDYLATE SYNTHASE	KOG4393	Predicted_pseudouridylate_synthase
Chr.17	Glyma.17G041100	3028733	3035712	626	UniRef100_I1MRY9 Uncharacterized protein n=1 Tax=Glycine max RepID=I1MRY9_SOYBN	0	100	UniRef100_G7JR10 Cytosolic purine 5'-nucleotidase n=1 Tax=Medicago truncatula RepID=G7JR10_MEDTR	0	100.16	AT5G48960.1|Symbols:|HAD-superfamily hydrolase, subfamily IG, 5'-nucleotidase|chr5:19849645-19853382 FORWARD LENGTH=642	0	90.97	GO:0008150	biological process	GO:0008253	5'-nucleotidase activity	GO:0009507 GO:0009570	chloroplast; chloroplast stroma	PF05761	5' nucleotidase family	PTHR12103	CYTOSOLIC PURINE 5-NUCLEOTIDASE-RELATED	KOG2469	IMP-GMP_specific_5'-nucleotidase
Chr.17	Glyma.17G041200	3041792	3047638	1276	UniRef100_I1MRZ0 Uncharacterized protein n=1 Tax=Glycine max RepID=I1MRZ0_SOYBN	0	100	UniRef100_G7JR15 ABC transporter B family member n=1 Tax=Medicago truncatula RepID=G7JR15_MEDTR	0	94.6	AT1G02520.1|Symbols:PGP11|P-glycoprotein 11|chr1:524134-528745 FORWARD LENGTH=1278	0	97.5	GO:0006810 GO:0055085	transmembrane transport; transport	GO:0000166 GO:0005524 GO:0016887 GO:0017111 GO:0042626	ATP binding; ATPase activity; ATPase activity, coupled to transmembrane movement of substances; nucleoside-triphosphatase activity; nucleotide binding	GO:0005634 GO:0005886 GO:0009506 GO:0016021	integral to membrane; nucleus; plasma membrane; plasmodesma	PF00664 PF00005	ABC transporter transmembrane region; ABC transporter	PTHR24222	FAMILY NOT NAMED	KOG0055	Multidrug/pheromone_exporter,_ABC_superfamily
Chr.19	Glyma.19G187100	44575261	44576953	484	UniRef100_K7MZ44 Uncharacterized protein n=1 Tax=Glycine max RepID=K7MZ44_SOYBN	0	100	UniRef100_G7L4W6 UDP-glucosyltransferase family 1 protein n=2 Tax=Medicago truncatula RepID=G7L4W6_MEDTR	0	96.02	AT2G36800.1|Symbols:DOGT1, UGT73C5|don-glucosyltransferase 1|chr2:15423493-15424980 REVERSE LENGTH=495	0	97.17	GO:0008152 GO:0016131	brassinosteroid metabolic process; metabolic process	GO:0008194 GO:0016757 GO:0016758 GO:0046527 GO:0050403 GO:0050502 GO:0080044 GO:0080046	UDP-glycosyltransferase activity; cis-zeatin O-beta-D-glucosyltransferase activity; glucosyltransferase activity; quercetin 4'-O-glucosyltransferase activity; quercetin 7-O-glucosyltransferase activity; trans-zeatin O-beta-D-glucosyltransferase activity; transferase activity, transferring glycosyl groups; transferase activity, transferring hexosyl groups	GO:0009507	chloroplast	PF00201	UDP-glucoronosyl and UDP-glucosyl transferase	PTHR11926	GLUCOSYL/GLUCURONOSYL TRANSFERASES	KOG1192	UDP-glucuronosyl_and_UDP-glucosyl_transferase
Chr.19	Glyma.19G187200	44576954	44577576	92	UniRef100_K7MZ45 Uncharacterized protein n=1 Tax=Glycine max RepID=K7MZ45_SOYBN	6e-58	100	UniRef100_Q8S9A0 Glucosyltransferase-9 n=1 Tax=Phaseolus angularis RepID=Q8S9A0_PHAAN	5e-27	16.36	AT2G36770.1|Symbols:|UDP-Glycosyltransferase superfamily protein|chr2:15415227-15416717 REVERSE LENGTH=496	9e-19	15.12	GO:0008152	metabolic process	GO:0008194 GO:0016757 GO:0016758	UDP-glycosyltransferase activity; transferase activity, transferring glycosyl groups; transferase activity, transferring hexosyl groups	GO:0009507	chloroplast	NA	NA	NA	NA	NA	NA
Chr.19	Glyma.19G187300	44580708	44581301	100	UniRef100_K7MZ46 Uncharacterized protein n=1 Tax=Glycine max RepID=K7MZ46_SOYBN	7e-66	100	UniRef100_G7JVL4 Ycf68 protein n=1 Tax=Medicago truncatula RepID=G7JVL4_MEDTR	3e-09	13.08	NA	NA	NA	NA	NA	NA	NA	NA	NA	NA	NA	NA	NA	NA	NA
Chr.19	Glyma.19G187400	44581752	44583387	486	UniRef100_K7MZ43 Uncharacterized protein n=1 Tax=Glycine max RepID=K7MZ43_SOYBN	0	88.97	UniRef100_G7L4W6 UDP-glucosyltransferase family 1 protein n=2 Tax=Medicago truncatula RepID=G7L4W6_MEDTR	0	94.43	AT2G36760.1|Symbols:UGT73C2|UDP-glucosyl transferase 73C2|chr2:15413042-15414532 REVERSE LENGTH=496	0	95.36	GO:0008152	metabolic process	GO:0008194 GO:0016757 GO:0016758	UDP-glycosyltransferase activity; transferase activity, transferring glycosyl groups; transferase activity, transferring hexosyl groups	GO:0009507	chloroplast	PF00201	UDP-glucoronosyl and UDP-glucosyl transferase	PTHR11926	GLUCOSYL/GLUCURONOSYL TRANSFERASES	KOG1192	UDP-glucuronosyl_and_UDP-glucosyl_transferase
Chr.19	Glyma.19G187500	44585422	44587823	494	UniRef100_I1NAE6 Uncharacterized protein n=1 Tax=Glycine max RepID=I1NAE6_SOYBN	0	100	UniRef100_G7L4X3 UDP-glucuronosyltransferase 1-6 n=1 Tax=Medicago truncatula RepID=G7L4X3_MEDTR	0	98.77	AT2G36780.1|Symbols:|UDP-Glycosyltransferase superfamily protein|chr2:15417618-15419108 REVERSE LENGTH=496	3e-162	96.98	GO:0008152	metabolic process	GO:0008194 GO:0016757 GO:0016758	UDP-glycosyltransferase activity; transferase activity, transferring glycosyl groups; transferase activity, transferring hexosyl groups	GO:0009507	chloroplast	PF00201	UDP-glucoronosyl and UDP-glucosyl transferase	PTHR11926	GLUCOSYL/GLUCURONOSYL TRANSFERASES	KOG1192	UDP-glucuronosyl_and_UDP-glucosyl_transferase
Chr.19	Glyma.19G187600	44588115	44589512	436	UniRef100_I1JPT3 Uncharacterized protein n=1 Tax=Glycine max RepID=I1JPT3_SOYBN	0	89.32	UniRef100_G7L4X4 Glucosyltransferase-14 n=1 Tax=Medicago truncatula RepID=G7L4X4_MEDTR	0	88.75	AT2G36750.1|Symbols:UGT73C1|UDP-glucosyl transferase 73C1|chr2:15410531-15412006 REVERSE LENGTH=491	4e-160	87.58	GO:0008152 GO:0010224	metabolic process; response to UV-B	GO:0008194 GO:0016757 GO:0016758 GO:0035251 GO:0050403 GO:0050502	UDP-glucosyltransferase activity; UDP-glycosyltransferase activity; cis-zeatin O-beta-D-glucosyltransferase activity; trans-zeatin O-beta-D-glucosyltransferase activity; transferase activity, transferring glycosyl groups; transferase activity, transferring hexosyl groups	GO:0009507	chloroplast	PF00201	UDP-glucoronosyl and UDP-glucosyl transferase	PTHR11926	GLUCOSYL/GLUCURONOSYL TRANSFERASES	KOG1192	UDP-glucuronosyl_and_UDP-glucosyl_transferase
Chr.19	Glyma.19G187700	44593059	44594519	460	UniRef100_V7CZI6 Uncharacterized protein n=1 Tax=Phaseolus vulgaris RepID=V7CZI6_PHAVU	0	94.44	UniRef100_G7JZ62 Cytokinin-O-glucosyltransferase n=1 Tax=Medicago truncatula RepID=G7JZ62_MEDTR	0	92.91	AT3G53150.1|Symbols:UGT73D1|UDP-glucosyl transferase 73D1|chr3:19697736-19699259 REVERSE LENGTH=507	0	89.55	GO:0006865 GO:0008152	amino acid transport; metabolic process	GO:0008194 GO:0016758	UDP-glycosyltransferase activity; transferase activity, transferring hexosyl groups	NA	NA	PF00201	UDP-glucoronosyl and UDP-glucosyl transferase	PTHR11926	GLUCOSYL/GLUCURONOSYL TRANSFERASES	KOG1192	UDP-glucuronosyl_and_UDP-glucosyl_transferase
Chr.19	Glyma.19G187800	44594914	44598298	411	UniRef100_I1NAE9 Pectinesterase n=1 Tax=Glycine max RepID=I1NAE9_SOYBN	0	100	UniRef100_I1NAE9 Pectinesterase n=1 Tax=Glycine max RepID=I1NAE9_SOYBN	0	100	AT2G36710.1|Symbols:|Pectin lyase-like superfamily protein|chr2:15389614-15391200 REVERSE LENGTH=407	2e-158	94.35	GO:0042545	cell wall modification	GO:0030599	pectinesterase activity	GO:0005576 GO:0005618 GO:0009505	cell wall; extracellular region; plant-type cell wall	PF01095	Pectinesterase	NA	NA	NA	NA
Chr.19	Glyma.19G187900	44599748	44609219	845	UniRef100_K7MZ48 Uncharacterized protein n=1 Tax=Glycine max RepID=K7MZ48_SOYBN	0	100	UniRef100_G7L4X9 Chromodomain-helicase-DNA-binding protein n=1 Tax=Medicago truncatula RepID=G7L4X9_MEDTR	0	93.97	AT2G36720.1|Symbols:|Acyl-CoA N-acyltransferase with RING/FYVE/PHD-type zinc finger domain|chr2:15393447-15399189 FORWARD LENGTH=1007	0	70.61	GO:0006355 GO:0009630	gravitropism; regulation of transcription, DNA-dependent	GO:0003677 GO:0008270	DNA binding; zinc ion binding	GO:0005634	nucleus	PF00628	PHD-finger	NA	NA	NA	NA
Chr.19	Glyma.19G188000	44613447	44614173	118	UniRef100_K7MZ49 Uncharacterized protein n=1 Tax=Glycine max RepID=K7MZ49_SOYBN	2e-76	100	NA	NA	NA	NA	NA	NA	NA	NA	NA	NA	NA	NA	NA	NA	NA	NA	NA	NA
Chr.19	Glyma.19G188100	44628389	44632153	376	UniRef100_C6TG61 Uncharacterized protein n=1 Tax=Glycine max RepID=C6TG61_SOYBN	0	100	UniRef100_G7L4Z8 Flavonol synthase/flavanone 3-hydroxylase n=1 Tax=Medicago truncatula RepID=G7L4Z8_MEDTR	0	89.23	AT2G36690.1|Symbols:|2-oxoglutarate (2OG) and Fe(II)-dependent oxygenase superfamily protein|chr2:15379930-15381987 FORWARD LENGTH=366	3e-171	102.46	GO:0009058 GO:0055114	biosynthetic process; oxidation-reduction process	GO:0016491 GO:0016706	oxidoreductase activity; oxidoreductase activity, acting on paired donors, with incorporation or reduction of molecular oxygen, 2-oxoglutarate as one donor, and incorporation of one atom each of oxygen into both donors	GO:0005737	cytoplasm	PF03171	2OG-Fe(II) oxygenase superfamily	PTHR10209	OXIDOREDUCTASE, 2OG-FE(II) OXYGENASE FAMILY PROTEIN	KOG0143	Iron/ascorbate_family_oxidoreductases
Chr.19	Glyma.19G188200	44647446	44649620	220	UniRef100_K7MZ50 Uncharacterized protein n=1 Tax=Glycine max RepID=K7MZ50_SOYBN	2e-161	98.21	NA	NA	NA	AT2G27930.1|Symbols:|PLATZ transcription factor family protein|chr2:11892369-11893488 FORWARD LENGTH=189	1e-67	105.82	GO:0008150	biological process	NA	NA	GO:0005739	mitochondrion	PF04640	PLATZ transcription factor	NA	NA	NA	NA
Chr.19	Glyma.19G188300	44653029	44657726	233	UniRef100_I1NAF3 Uncharacterized protein n=1 Tax=Glycine max RepID=I1NAF3_SOYBN	2e-167	100	UniRef100_G7L4Z0 Vacuolar protein-sorting-associated protein-like protein n=1 Tax=Medicago truncatula RepID=G7L4Z0_MEDTR	4e-105	91.53	AT2G36680.1|Symbols:|Modifier of rudimentary (Mod(r)) protein|chr2:15368980-15370726 REVERSE LENGTH=218	3e-95	101.83	NA	NA	NA	NA	GO:0000813 GO:0005634	ESCRT I complex; nucleus	PF07200	Modifier of rudimentary (Mod(r)) protein	PTHR13678	WILLIAMS-BEUREN SYNDROME CRITICAL REGION PROTEIN-RELATED	KOG3270	Uncharacterized_conserved_protein
Chr.19	Glyma.19G188400	44657727	44658640	176	UniRef100_C6T3U0 Uncharacterized protein n=1 Tax=Glycine max RepID=C6T3U0_SOYBN	6e-124	100	UniRef100_G7L4Y8 Pistil-specific extensin-like protein n=1 Tax=Medicago truncatula RepID=G7L4Y8_MEDTR	8e-81	96.15	AT3G09925.1|Symbols:|Pollen Ole e 1 allergen and extensin family protein|chr3:3051868-3052784 REVERSE LENGTH=171	1e-52	90.64	GO:0008150	biological process	GO:0003674	molecular function	GO:0005576	extracellular region	PF01190	Pollen proteins Ole e I like	NA	NA	NA	NA
Chr.19	Glyma.19G188500	44660082	44661790	360	UniRef100_I1NAF6 Uncharacterized protein n=1 Tax=Glycine max RepID=I1NAF6_SOYBN	0	100	UniRef100_G7L4Y7 Pelota-like protein n=1 Tax=Medicago truncatula RepID=G7L4Y7_MEDTR	7e-164	90.61	AT4G27650.1|Symbols:PEL1|Eukaryotic release factor 1 (eRF1) family protein|chr4:13803459-13807556 REVERSE LENGTH=378	6e-100	94.18	GO:0006415 GO:0007126	meiosis; translational termination	GO:0003747	translation release factor activity	GO:0005634	nucleus	PF03465 PF03463	eRF1 domain 3; eRF1 domain 1	PTHR10853	PELOTA	KOG2869	Meiotic_cell_division_protein_Pelota/DOM34
Chr.19	Glyma.19G188600	44666101	44671786	503	UniRef100_K7MZ51 Uncharacterized protein n=2 Tax=Glycine max RepID=K7MZ51_SOYBN	0	100	UniRef100_G7L4Y6 Aspartic proteinase-like protein n=1 Tax=Medicago truncatula RepID=G7L4Y6_MEDTR	0	91.4	AT2G36670.2|Symbols:|Eukaryotic aspartyl protease family protein|chr2:15364949-15368016 REVERSE LENGTH=507	0	89.74	GO:0006499 GO:0006508 GO:0006635 GO:0016558	N-terminal protein myristoylation; fatty acid beta-oxidation; protein import into peroxisome matrix; proteolysis	GO:0004190	aspartic-type endopeptidase activity	GO:0005576	extracellular region	PF00026	Eukaryotic aspartyl protease	PTHR13683	ASPARTYL PROTEASES	KOG1339	Aspartyl_protease
Chr.19	Glyma.19G188700	44674389	44679445	637	UniRef100_I1NAF8 Uncharacterized protein n=2 Tax=Glycine max RepID=I1NAF8_SOYBN	0	100	UniRef100_G7L4Y5 Polyadenylate binding protein n=1 Tax=Medicago truncatula RepID=G7L4Y5_MEDTR	0	103.75	AT2G36660.1|Symbols:PAB7|poly(A) binding protein 7|chr2:15361476-15364398 REVERSE LENGTH=609	0	102.3	NA	NA	GO:0000166 GO:0003676 GO:0003723 GO:0003743	RNA binding; nucleic acid binding; nucleotide binding; translation initiation factor activity	NA	NA	PF00076 PF00658	RNA recognition motif. (a.k.a. RRM, RBD, or RNP domain); Poly-adenylate binding protein, unique domain	PTHR24011	FAMILY NOT NAMED	KOG0123	Polyadenylate-binding_protein_(RRM_superfamily)
Chr.19	Glyma.19G188800	44684130	44690198	674	UniRef100_I1NAG1 Uncharacterized protein n=1 Tax=Glycine max RepID=I1NAG1_SOYBN	0	100	UniRef100_G7L4Y2 Cactin (ISS) n=1 Tax=Medicago truncatula RepID=G7L4Y2_MEDTR	0	91.82	AT1G03910.1|Symbols:|EXPRESSED IN: 25 plant structures; EXPRESSED DURING: 13 growth stages; CONTAINS InterPro DOMAIN/s: Cactin protein, cactus-binding domain, C-terminal (InterPro:IPR019134), Cactin, central region (InterPro:IPR018816); BEST Arabidopsis thaliana protein match is: unknown protein (TAIR:AT2G36815.2); Has 11711 Blast hits to 7382 proteins in 452 species: Archae - 31; Bacteria - 352;…	0	86.46	GO:0000956 GO:0009793 GO:0051604	embryo development ending in seed dormancy; nuclear-transcribed mRNA catabolic process; protein maturation	GO:0003674	molecular function	GO:0005634	nucleus	PF10312 PF09732	Conserved mid region of cactin; Cactus-binding C-terminus of cactin protein	PTHR21737	POLYGLUTAMINE BINDING PROTEIN 1/MARVEL (MEMBRANE-ASSOCIATING) DOMAIN CONTAINING 3	KOG2370	Cactin
Chr.19	Glyma.19G188900	44696305	44698188	628	UniRef100_I1NAG2 Uncharacterized protein n=2 Tax=Glycine max RepID=I1NAG2_SOYBN	0	100	UniRef100_A5C0W3 Peptidyl-prolyl cis-trans isomerase n=1 Tax=Vitis vinifera RepID=A5C0W3_VITVI	0	45.82	AT5G02070.1|Symbols:|Protein kinase family protein|chr5:405895-408220 REVERSE LENGTH=657	0	91.48	GO:0006468	protein phosphorylation	GO:0004672 GO:0004674 GO:0005524 GO:0016301 GO:0016772	ATP binding; kinase activity; protein kinase activity; protein serine/threonine kinase activity; transferase activity, transferring phosphorus-containing groups	NA	NA	PF00069	Protein kinase domain	PTHR24420	LEUCINE-RICH REPEAT RECEPTOR-LIKE PROTEIN KINASE	KOG1187	Serine/threonine_protein_kinase
Chr.19	Glyma.19G189000	44703483	44705757	432	UniRef100_I1NAG3 Uncharacterized protein n=1 Tax=Glycine max RepID=I1NAG3_SOYBN	0	100	UniRef100_G7I9D9 Protein CHUP1 n=1 Tax=Medicago truncatula RepID=G7I9D9_MEDTR	1e-109	99.76	AT2G36650.1|Symbols:|unknown protein; Has 35333 Blast hits to 34131 proteins in 2444 species: Archae - 798; Bacteria - 22429; Metazoa - 974; Fungi - 991; Plants - 531; Viruses - 0; Other Eukaryotes - 9610 (source: NCBI BLink).|chr2:15359994-15361194 FORWARD LENGTH=373	3e-39	81.5	GO:0008150	biological process	GO:0003674	molecular function	GO:0005737	cytoplasm	NA	NA	NA	NA	NA	NA
Chr.19	Glyma.19G189100	44707876	44719416	1158	UniRef100_K7MZ55 Uncharacterized protein n=2 Tax=Glycine max RepID=K7MZ55_SOYBN	0	100	UniRef100_Q9SCQ2 E3 ubiquitin-protein ligase UPL7 n=1 Tax=Arabidopsis thaliana RepID=UPL7_ARATH	0	101.31	AT3G53090.2|Symbols:UPL7|ubiquitin-protein ligase 7|chr3:19679273-19684453 FORWARD LENGTH=1142	0	101.31	GO:0006464 GO:0016567 GO:0042787	cellular protein modification process; protein ubiquitination; protein ubiquitination involved in ubiquitin-dependent protein catabolic process	GO:0004842 GO:0016881	acid-amino acid ligase activity; ubiquitin-protein ligase activity	GO:0000151 GO:0005622 GO:0005634	intracellular; nucleus; ubiquitin ligase complex	PF00632	HECT-domain (ubiquitin-transferase)	PTHR11254	HECT DOMAIN UBIQUITIN-PROTEIN LIGASE	KOG4427	E3_ubiquitin_protein_ligase
Chr.19	Glyma.19G189200	44720050	44723275	280	UniRef100_K7MZ56 Uncharacterized protein n=1 Tax=Glycine max RepID=K7MZ56_SOYBN	0	68.53	UniRef100_D7LWU0 EMB175 n=1 Tax=Arabidopsis lyrata subsp. lyrata RepID=D7LWU0_ARALL	1e-72	28.01	AT5G03800.1|Symbols:EMB175, emb1899, EMB166|Pentatricopeptide repeat (PPR) superfamily protein|chr5:1010894-1013584 REVERSE LENGTH=896	5e-74	28.01	GO:0009793	embryo development ending in seed dormancy	GO:0003824	catalytic activity	GO:0009507 GO:0016020	chloroplast; membrane	PF01535	PPR repeat	PTHR24015	FAMILY NOT NAMED	NA	NA
Chr.19	Glyma.19G189300	44728329	44733295	538	UniRef100_I1NAG9 Uncharacterized protein n=1 Tax=Glycine max RepID=I1NAG9_SOYBN	0	100	UniRef100_T2DLF4 Glycosyltransferase n=1 Tax=Phaseolus vulgaris RepID=T2DLF4_PHAVU	0	85.1	AT5G03795.1|Symbols:|Exostosin family protein|chr5:1007554-1010373 REVERSE LENGTH=518	0	77.8	NA	NA	NA	NA	GO:0005794 GO:0016020	Golgi apparatus; membrane	PF03016	Exostosin family	PTHR11062	EXOSTOSIN (HEPARAN SULFATE GLYCOSYLTRANSFERASE)-RELATED	KOG1021	Acetylglucosaminyltransferase_EXT1/exostosin_1
Chr.19	Glyma.19G189400	44734506	44735757	257	UniRef100_I1NAH1 Uncharacterized protein n=1 Tax=Glycine max RepID=I1NAH1_SOYBN	0	100	UniRef100_Q9ZTY1 35 kDa seed maturation protein n=1 Tax=Glycine max RepID=Q9ZTY1_SOYBN	8e-101	81.01	AT2G36640.1|Symbols:ATECP63, ECP63|embryonic cell protein 63|chr2:15357019-15358552 REVERSE LENGTH=448	5e-13	27.23	GO:0009793	embryo development ending in seed dormancy	NA	NA	GO:0005575	cellular component	PF02987	Late embryogenesis abundant protein	NA	NA	NA	NA
Chr.19	Glyma.19G189500	44740448	44743558	460	UniRef100_I1NAH2 Uncharacterized protein n=1 Tax=Glycine max RepID=I1NAH2_SOYBN	0	100	NA	NA	NA	AT2G36630.1|Symbols:|Sulfite exporter TauE/SafE family protein|chr2:15352767-15355050 REVERSE LENGTH=459	0	99.56	GO:0006499	N-terminal protein myristoylation	NA	NA	GO:0016021	integral to membrane	PF01925	Sulfite exporter TauE/SafE	PTHR14255	ATP-DEPENDENT PROTEASE (CEREBLON)	NA	NA
Chr.19	Glyma.19G189600	44744021	44746094	165	UniRef100_C6SVV1 Uncharacterized protein n=1 Tax=Glycine max RepID=C6SVV1_SOYBN	4e-112	100	UniRef100_Q2XPV7 Ribosomal protein L24-like protein n=1 Tax=Solanum tuberosum RepID=Q2XPV7_SOLTU	7e-86	87.13	AT2G36620.1|Symbols:RPL24A|ribosomal protein L24|chr2:15350548-15351819 REVERSE LENGTH=164	8e-85	95.73	GO:0001510 GO:0006412 GO:0042254	RNA methylation; ribosome biogenesis; translation	GO:0003735	structural constituent of ribosome	GO:0005737 GO:0005829 GO:0005840 GO:0005886 GO:0009507 GO:0016020 GO:0022625	chloroplast; cytoplasm; cytosol; cytosolic large ribosomal subunit; membrane; plasma membrane; ribosome	PF01246	Ribosomal protein L24e	PTHR10792	60S RIBOSOMAL PROTEIN L24	KOG1722	60s_ribosomal_protein_L24
Chr.19	Glyma.19G189700	44747301	44749492	215	UniRef100_K7MZ57 Uncharacterized protein n=1 Tax=Glycine max RepID=K7MZ57_SOYBN	2e-159	100	UniRef100_G7I9C4 Homeobox-leucine zipper protein ATHB-22 n=1 Tax=Medicago truncatula RepID=G7I9C4_MEDTR	4e-70	92.24	AT5G03790.1|Symbols:ATHB51, LMI1, HB51|homeobox 51|chr5:1004985-1006373 FORWARD LENGTH=235	5e-45	85.96	GO:0006355 GO:0009965 GO:0010434 GO:0010582 GO:0045893 GO:0048443 GO:0048510	bract formation; floral meristem determinacy; leaf morphogenesis; positive regulation of transcription, DNA-dependent; regulation of timing of transition from vegetative to reproductive phase; regulation of transcription, DNA-dependent; stamen development	GO:0000976 GO:0003677 GO:0003700 GO:0043565	DNA binding; sequence-specific DNA binding; sequence-specific DNA binding transcription factor activity; transcription regulatory region sequence-specific DNA binding	GO:0005634	nucleus	PF02183 PF00046	Homeobox associated leucine zipper; Homeobox domain	PTHR24326	FAMILY NOT NAMED	KOG0484	Transcription_factor_PHOX2/ARIX,_contains_HOX_domain
Chr.19	Glyma.19G189800	44760369	44762821	98	UniRef100_K7MZ58 Uncharacterized protein n=1 Tax=Glycine max RepID=K7MZ58_SOYBN	7e-60	102.11	UniRef100_B7FJS9 Calcium-binding protein n=1 Tax=Medicago truncatula RepID=B7FJS9_MEDTR	7e-15	12.09	AT5G18940.1|Symbols:|Mo25 family protein|chr5:6325972-6328097 FORWARD LENGTH=345	2e-15	12.46	GO:0008150	biological process	NA	NA	GO:0005737	cytoplasm	PF08569	Mo25-like	PTHR10182	CALCIUM-BINDING PROTEIN 39-RELATED	NA	NA
Chr.19	Glyma.19G189900	44763206	44763614	99	UniRef100_UPI0003DE75DE PREDICTED: ornithine aminotransferase, mitochondrial-like n=1 Tax=Glycine max RepID=UPI0003DE75DE	3e-40	50.7	UniRef100_Q38IW9 Ornithine aminotransferase n=1 Tax=Glycine max RepID=Q38IW9_SOYBN	6e-38	15.35	AT5G46180.1|Symbols:DELTA-OAT|ornithine-delta-aminotransferase|chr5:18718766-18721271 REVERSE LENGTH=475	2e-25	15.16	GO:0006561 GO:0006593 GO:0006635 GO:0007031 GO:0009626 GO:0009651 GO:0009816 GO:0010260 GO:0019544 GO:0042538	arginine catabolic process to glutamate; defense response to bacterium, incompatible interaction; fatty acid beta-oxidation; hyperosmotic salinity response; organ senescence; ornithine catabolic process; peroxisome organization; plant-type hypersensitive response; proline biosynthetic process; response to salt stress	GO:0004587 GO:0008270	ornithine-oxo-acid transaminase activity; zinc ion binding	GO:0005737 GO:0005739	cytoplasm; mitochondrion	NA	NA	PTHR11986	AMINOTRANSFERASE CLASS III	NA	NA
Chr.19	Glyma.19G190000	44768774	44770762	453	UniRef100_I1NAH6 Uncharacterized protein n=2 Tax=Glycine max RepID=I1NAH6_SOYBN	0	100	UniRef100_A7UQU9 Homeodomain-like n=1 Tax=Medicago truncatula RepID=A7UQU9_MEDTR	7e-170	91.13	AT3G10040.1|Symbols:|sequence-specific DNA binding transcription factors|chr3:3096580-3097875 REVERSE LENGTH=431	5e-111	102.32	GO:0001666 GO:0006355 GO:0009855 GO:0009862 GO:0009944 GO:0010014 GO:0010075 GO:0010310	determination of bilateral symmetry; meristem initiation; polarity specification of adaxial/abaxial axis; regulation of hydrogen peroxide metabolic process; regulation of meristem growth; regulation of transcription, DNA-dependent; response to hypoxia; systemic acquired resistance, salicylic acid mediated signaling pathway	GO:0003700	sequence-specific DNA binding transcription factor activity	GO:0005886	plasma membrane	NA	NA	NA	NA	KOG4282	Transcription_factor_GT-2_and_related_proteins,_contains_trihelix_DNA-binding/SANT_domain
Chr.19	Glyma.19G190100	44772176	44779357	543	UniRef100_UPI0003DE746C PREDICTED: pyruvate kinase, cytosolic isozyme-like isoform X1 n=1 Tax=Glycine max RepID=UPI0003DE746C	0	100	UniRef100_I1NAH7 Pyruvate kinase n=1 Tax=Glycine max RepID=I1NAH7_SOYBN	0	102.85	AT3G52990.1|Symbols:|Pyruvate kinase family protein|chr3:19649046-19652237 FORWARD LENGTH=527	0	102.85	GO:0006096 GO:0046686	glycolysis; response to cadmium ion	GO:0000287 GO:0003824 GO:0004743 GO:0030955	catalytic activity; magnesium ion binding; potassium ion binding; pyruvate kinase activity	GO:0005737 GO:0005829 GO:0016020	cytoplasm; cytosol; membrane	PF00224 PF02887	Pyruvate kinase, barrel domain; Pyruvate kinase, alpha/beta domain	PTHR11817	PYRUVATE KINASE	KOG2323	Pyruvate_kinase
Chr.19	Glyma.19G190200	44783932	44786697	724	UniRef100_I1NAH8 Uncharacterized protein n=1 Tax=Glycine max RepID=I1NAH8_SOYBN	0	100	UniRef100_C5H0F1 Leucine-rich repeat receptor-like kinase n=1 Tax=Glycine max RepID=C5H0F1_SOYBN	0	99.7	AT2G36570.1|Symbols:|Leucine-rich repeat protein kinase family protein|chr2:15335583-15337725 FORWARD LENGTH=672	0	95.54	GO:0006468 GO:0007169	protein phosphorylation; transmembrane receptor protein tyrosine kinase signaling pathway	GO:0004672 GO:0004674 GO:0005524 GO:0016301 GO:0016772	ATP binding; kinase activity; protein kinase activity; protein serine/threonine kinase activity; transferase activity, transferring phosphorus-containing groups	GO:0005886	plasma membrane	PF07714 PF00560 PF08263	Protein tyrosine kinase; Leucine Rich Repeat; Leucine rich repeat N-terminal domain	PTHR24420	LEUCINE-RICH REPEAT RECEPTOR-LIKE PROTEIN KINASE	KOG1187	Serine/threonine_protein_kinase
Chr.19	Glyma.19G190300	44794562	44797054	578	UniRef100_I1NAH9 Uncharacterized protein n=1 Tax=Glycine max RepID=I1NAH9_SOYBN	0	100	NA	NA	NA	AT5G04550.1|Symbols:|Protein of unknown function (DUF668)|chr5:1303757-1305556 REVERSE LENGTH=599	5e-127	91.32	GO:0008150 GO:0042744	biological process; hydrogen peroxide catabolic process	GO:0003674	molecular function	GO:0005634	nucleus	PF05003 PF11961	Protein of unknown function (DUF668); Domain of unknown function (DUF3475)	NA	NA	NA	NA
Chr.19	Glyma.19G190400	44800891	44801597	147	UniRef100_I1NAI0 Uncharacterized protein n=1 Tax=Glycine max RepID=I1NAI0_SOYBN	6e-101	100	UniRef100_G2XLJ1 Hypothetical_protein n=1 Tax=Oryza glaberrima RepID=G2XLJ1_ORYGL	2e-30	87.76	AT3G10020.1|Symbols:|unknown protein; FUNCTIONS IN: molecular_function unknown; INVOLVED IN: response to oxidative stress, anaerobic respiration; LOCATED IN: cellular_component unknown; EXPRESSED IN: 23 plant structures; EXPRESSED DURING: 13 growth stages; Has 47 Blast hits to 47 proteins in 12 species: Archae - 0; Bacteria - 0; Metazoa - 1; Fungi - 0; Plants - 46; Viruses - 0; Other Eukaryotes -…	4e-45	93.96	GO:0006979 GO:0009061	anaerobic respiration; response to oxidative stress	GO:0003674	molecular function	GO:0005634	nucleus	NA	NA	NA	NA	NA	NA
Chr.19	Glyma.19G190500	44803226	44804555	262	UniRef100_I1NAI1 Uncharacterized protein n=1 Tax=Glycine max RepID=I1NAI1_SOYBN	0	100	UniRef100_D7LJ49 NLI interacting factor family protein n=1 Tax=Arabidopsis lyrata subsp. lyrata RepID=D7LJ49_ARALL	1e-66	105.88	AT2G36540.1|Symbols:|Haloacid dehalogenase-like hydrolase (HAD) superfamily protein|chr2:15325237-15326449 FORWARD LENGTH=249	3e-68	97.99	GO:0008150	biological process	GO:0003674	molecular function	GO:0005634	nucleus	PF03031	NLI interacting factor-like phosphatase	NA	NA	NA	NA
Chr.19	Glyma.19G190600	44818805	44824302	534	UniRef100_I1NAI2 Uncharacterized protein n=2 Tax=Glycine max RepID=I1NAI2_SOYBN	0	100	UniRef100_L7Z9A7 CSLA9-like protein n=1 Tax=Eucalyptus cladocalyx RepID=L7Z9A7_9MYRT	0	100.19	AT5G03760.1|Symbols:ATCSLA09, CSLA09, ATCSLA9, CSLA9, RAT4|Nucleotide-diphospho-sugar transferases superfamily protein|chr5:985910-990087 REVERSE LENGTH=533	0	99.81	GO:0006816 GO:0007030 GO:0009294 GO:0009617 GO:0009651 GO:0009736 GO:0042546	DNA mediated transformation; Golgi organization; calcium ion transport; cell wall biogenesis; cytokinin mediated signaling pathway; response to bacterium; response to salt stress	GO:0016757 GO:0051753	mannan synthase activity; transferase activity, transferring glycosyl groups	GO:0005794	Golgi apparatus	PF00535	Glycosyl transferase family 2	PTHR10587	GLYCOSYL TRANSFERASE-RELATED	NA	NA
Chr.19	Glyma.19G190700	44825545	44827941	783	UniRef100_UPI0002337186 PREDICTED: pentatricopeptide repeat-containing protein At5g12100, mitochondrial-like isoform X2 n=1 Tax=Glycine max RepID=UPI0002337186	0	97.94	UniRef100_B9HVD7 Pentatricopeptide repeat-containing family protein n=1 Tax=Populus trichocarpa RepID=B9HVD7_POPTR	0	92.4	AT5G12100.1|Symbols:|pentatricopeptide (PPR) repeat-containing protein|chr5:3911388-3913838 FORWARD LENGTH=816	0	88.11	NA	NA	GO:0008270	zinc ion binding	GO:0005739	mitochondrion	PF01535	PPR repeat	PTHR24015	FAMILY NOT NAMED	NA	NA
Chr.19	Glyma.19G190800	44829502	44831027	216	UniRef100_I1NAI6 Uncharacterized protein n=1 Tax=Glycine max RepID=I1NAI6_SOYBN	3e-151	100	UniRef100_V5N806 Peroxiredoxin-2E n=1 Tax=Phaseolus vulgaris RepID=V5N806_PHAVU	2e-118	99.54	AT3G52960.1|Symbols:|Thioredoxin superfamily protein|chr3:19639699-19640403 FORWARD LENGTH=234	2e-94	91.88	GO:0018119 GO:0042742	defense response to bacterium; peptidyl-cysteine S-nitrosylation	GO:0016209 GO:0016491	antioxidant activity; oxidoreductase activity	GO:0009505 GO:0009507 GO:0009536 GO:0009570 GO:0009579 GO:0009941	chloroplast; chloroplast envelope; chloroplast stroma; plant-type cell wall; plastid; thylakoid	PF08534	Redoxin	PTHR10430	PEROXIREDOXIN	KOG0541	Alkyl_hydroperoxide_reductase/peroxiredoxin
Chr.19	Glyma.19G190900	44841863	44846599	445	UniRef100_I1NAI7 Uncharacterized protein n=1 Tax=Glycine max RepID=I1NAI7_SOYBN	0	100	UniRef100_Q6RIB7 Enolase n=1 Tax=Glycine max RepID=Q6RIB7_SOYBN	0	100	AT2G36530.1|Symbols:LOS2, ENO2|Enolase|chr2:15321081-15323786 REVERSE LENGTH=444	0	100	GO:0006094 GO:0006096 GO:0006098 GO:0009409 GO:0009416 GO:0009651 GO:0009737 GO:0009853 GO:0046686	gluconeogenesis; glycolysis; pentose-phosphate shunt; photorespiration; response to abscisic acid stimulus; response to cadmium ion; response to cold; response to light stimulus; response to salt stress	GO:0000287 GO:0003677 GO:0004634 GO:0005507	DNA binding; copper ion binding; magnesium ion binding; phosphopyruvate hydratase activity	GO:0000015 GO:0005634 GO:0005737 GO:0005739 GO:0005740 GO:0005829 GO:0005886 GO:0009506 GO:0009507 GO:0016020 GO:0048046	apoplast; chloroplast; cytoplasm; cytosol; membrane; mitochondrial envelope; mitochondrion; nucleus; phosphopyruvate hydratase complex; plasma membrane; plasmodesma	PF03952 PF00113	Enolase, N-terminal domain; Enolase, C-terminal TIM barrel domain	PTHR11902	ENOLASE	KOG2670	Enolase
Chr.19	Glyma.19G191000	44845899	44856297	294	UniRef100_I1NAI9 Uncharacterized protein n=1 Tax=Glycine max RepID=I1NAI9_SOYBN	0	100	UniRef100_UPI000193C607 histone deacetylase n=1 Tax=Populus trichocarpa RepID=UPI000193C607	6e-68	107.75	AT5G03740.1|Symbols:HD2C, HDT3|histone deacetylase 2C|chr5:981994-983961 FORWARD LENGTH=294	8e-58	99.32	GO:0001510 GO:0009414 GO:0009640 GO:0009651 GO:0009737 GO:0010388 GO:0045892	RNA methylation; cullin deneddylation; negative regulation of transcription, DNA-dependent; photomorphogenesis; response to abscisic acid stimulus; response to salt stress; response to water deprivation	GO:0003676 GO:0004407 GO:0008270	histone deacetylase activity; nucleic acid binding; zinc ion binding	GO:0005622 GO:0005634 GO:0005730	intracellular; nucleolus; nucleus	NA	NA	NA	NA	NA	NA
Chr.19	Glyma.19G191100	44848456	44851043	315	UniRef100_I1NAI8 Uncharacterized protein n=1 Tax=Glycine max RepID=I1NAI8_SOYBN	0	100	UniRef100_Q99L29 cDNA sequence BC003883 n=1 Tax=Mus musculus RepID=Q99L29_MOUSE	6e-148	100.65	AT5G42820.1|Symbols:ATU2AF35B, U2AF35B|Zinc finger C-x8-C-x5-C-x3-H type family protein|chr5:17170445-17171296 REVERSE LENGTH=283	1e-119	100	GO:0009640 GO:0009793 GO:0009845 GO:0009909 GO:0009933 GO:0010162 GO:0010182 GO:0010228 GO:0016567 GO:0019915 GO:0048573 GO:0050826	embryo development ending in seed dormancy; lipid storage; meristem structural organization; photomorphogenesis; photoperiodism, flowering; protein ubiquitination; regulation of flower development; response to freezing; seed dormancy process; seed germination; sugar mediated signaling pathway; vegetative to reproductive phase transition of meristem	GO:0000166 GO:0003676 GO:0003723 GO:0008270	RNA binding; nucleic acid binding; nucleotide binding; zinc ion binding	GO:0005634	nucleus	PF00076 PF00642	RNA recognition motif. (a.k.a. RRM, RBD, or RNP domain); Zinc finger C-x8-C-x5-C-x3-H type (and similar)	PTHR12620	U2 SNRNP AUXILIARY FACTOR, SMALL SUBUNIT	KOG2202	U2_snRNP_splicing_factor,_small_subunit,_and_related_proteins
Chr.19	Glyma.19G191200	44860401	44866402	653	UniRef100_I1NAJ0 Uncharacterized protein n=1 Tax=Glycine max RepID=I1NAJ0_SOYBN	0	100	UniRef100_G7J9I7 Threonyl-tRNA synthetase n=1 Tax=Medicago truncatula RepID=G7J9I7_MEDTR	0	94.49	AT2G04842.1|Symbols:EMB2761|threonyl-tRNA synthetase, putative / threonine--tRNA ligase, putative|chr2:1698466-1701271 REVERSE LENGTH=650	0	94.46	GO:0006418 GO:0006435 GO:0009793 GO:0043039	embryo development ending in seed dormancy; tRNA aminoacylation; tRNA aminoacylation for protein translation; threonyl-tRNA aminoacylation	GO:0000166 GO:0004812 GO:0004829 GO:0005524 GO:0016876	ATP binding; aminoacyl-tRNA ligase activity; ligase activity, forming aminoacyl-tRNA and related compounds; nucleotide binding; threonine-tRNA ligase activity	GO:0005737 GO:0005739 GO:0009507 GO:0009570	chloroplast; chloroplast stroma; cytoplasm; mitochondrion	PF03129 PF00587 PF07973	Anticodon binding domain; tRNA synthetase class II core domain (G, H, P, S and T); Threonyl and Alanyl tRNA synthetase second additional domain	PTHR11451	TRNA SYNTHETASE-RELATED	KOG1637	Threonyl-tRNA_synthetase
Chr.19	Glyma.19G191300	44867586	44869955	132	UniRef100_K7MZ64 Uncharacterized protein n=1 Tax=Glycine max RepID=K7MZ64_SOYBN	2e-90	100	UniRef100_G7L4Z9 DNA glycosylase n=1 Tax=Medicago truncatula RepID=G7L4Z9_MEDTR	2e-59	20.72	AT2G36490.1|Symbols:DML1, ROS1|demeter-like 1|chr2:15308259-15314272 REVERSE LENGTH=1393	9e-48	7.47	GO:0006281 GO:0006284 GO:0006306 GO:0006342 GO:0031936 GO:0080111	DNA demethylation; DNA methylation; DNA repair; base-excision repair; chromatin silencing; negative regulation of chromatin silencing	GO:0003906 GO:0005515 GO:0019104	DNA-(apurinic or apyrimidinic site) lyase activity; DNA N-glycosylase activity; protein binding	GO:0005634	nucleus	NA	NA	PTHR10359	A/G-SPECIFIC ADENINE GLYCOSYLASE/ENDONUCLEASE III	NA	NA
Chr.19	Glyma.19G191400	44868613	44870614	52	NA	NA	NA	NA	NA	NA	NA	NA	NA	NA	NA	NA	NA	NA	NA	NA	NA	NA	NA	NA	NA
Chr.19	Glyma.19G191500	44875805	44876531	34	NA	NA	NA	NA	NA	NA	NA	NA	NA	NA	NA	NA	NA	NA	NA	NA	NA	NA	NA	NA	NA
Chr.19	Glyma.19G191600	44877352	44893291	809	UniRef100_UPI0003DEB598 PREDICTED: serine/threonine-protein kinase CTR1-like n=1 Tax=Glycine max RepID=UPI0003DEB598	0	100	UniRef100_I1V8K7 CTR1 n=1 Tax=Fragaria ananassa RepID=I1V8K7_FRAAN	0	95.62	AT5G03730.1|Symbols:CTR1, SIS1, AtCTR1|Protein kinase superfamily protein|chr5:974958-979660 REVERSE LENGTH=821	0	97.56	GO:0006468 GO:0009686 GO:0009723 GO:0009744 GO:0009750 GO:0010105 GO:0010182 GO:0046777 GO:0048510 GO:0071281 GO:2000035 GO:2000069	cellular response to iron ion; gibberellin biosynthetic process; negative regulation of ethylene mediated signaling pathway; protein autophosphorylation; protein phosphorylation; regulation of post-embryonic root development; regulation of stem cell division; regulation of timing of transition from vegetative to reproductive phase; response to ethylene stimulus; response to fructose stimulus; res…	GO:0004672 GO:0004674 GO:0004712 GO:0004713 GO:0005515 GO:0005524 GO:0016301 GO:0016772	ATP binding; kinase activity; protein binding; protein kinase activity; protein serine/threonine/tyrosine kinase activity; protein serine/threonine kinase activity; protein tyrosine kinase activity; transferase activity, transferring phosphorus-containing groups	GO:0005634 GO:0005789	endoplasmic reticulum membrane; nucleus	PF07714	Protein tyrosine kinase	PTHR23257	SERINE-THREONINE PROTEIN KINASE	KOG0192	Tyrosine_kinase_specific_for_activated_(GTP-bound)_p21cdc42Hs
Chr.19	Glyma.19G191700	44894367	44895235	100	UniRef100_K7MZ65 Uncharacterized protein n=1 Tax=Glycine max RepID=K7MZ65_SOYBN	5e-64	100	UniRef100_D7LWT0 AT-HSFA3 n=1 Tax=Arabidopsis lyrata subsp. lyrata RepID=D7LWT0_ARALL	7e-31	17.92	AT5G03720.1|Symbols:AT-HSFA3, HSFA3|heat shock transcription factor A3|chr5:971913-973683 REVERSE LENGTH=412	8e-34	17.96	GO:0006355 GO:0009408 GO:0010200	regulation of transcription, DNA-dependent; response to chitin; response to heat	GO:0003677 GO:0003700 GO:0043565	DNA binding; sequence-specific DNA binding; sequence-specific DNA binding transcription factor activity	GO:0005634	nucleus	PF00447	HSF-type DNA-binding	PTHR10015	HEAT SHOCK TRANSCRIPTION FACTOR	NA	NA
Chr.19	Glyma.19G191800	44904124	44911201	998	UniRef100_UPI0003DEACB6 PREDICTED: uncharacterized protein LOC102662278 isoform X1 n=1 Tax=Glycine max RepID=UPI0003DEACB6	0	100	UniRef100_G7L500 Pre-mRNA cleavage complex 2 protein Pcf11 n=1 Tax=Medicago truncatula RepID=G7L500_MEDTR	0	95.38	AT2G36480.2|Symbols:|ENTH/VHS family protein|chr2:15302567-15306274 REVERSE LENGTH=844	3e-128	103.55	GO:0006310 GO:0007062 GO:0007126 GO:0008150 GO:0010332 GO:0031048 GO:0032204 GO:0043247 GO:0045132	DNA recombination; biological process; chromatin silencing by small RNA; meiosis; meiotic chromosome segregation; regulation of telomere maintenance; response to gamma radiation; sister chromatid cohesion; telomere maintenance in response to DNA damage	GO:0008270	zinc ion binding	GO:0005622 GO:0005634	intracellular; nucleus	PF04818	RNA polymerase II-binding domain.	PTHR15921	PRE-MRNA CLEAVAGE COMPLEX II	KOG2071	mRNA_cleavage_and_polyadenylation_factor_I/II_complex,_subunit_Pcf11
Chr.19	Glyma.19G191900	44916708	44923435	1031	UniRef100_I1NAJ5 Uncharacterized protein n=1 Tax=Glycine max RepID=I1NAJ5_SOYBN	0	100	UniRef100_G7L500 Pre-mRNA cleavage complex 2 protein Pcf11 n=1 Tax=Medicago truncatula RepID=G7L500_MEDTR	0	98.46	AT2G36480.1|Symbols:|ENTH/VHS family protein|chr2:15303114-15306274 REVERSE LENGTH=830	4e-81	40.12	GO:0006310 GO:0007062 GO:0007126 GO:0008150 GO:0010332 GO:0031048 GO:0032204 GO:0043247 GO:0045132	DNA recombination; biological process; chromatin silencing by small RNA; meiosis; meiotic chromosome segregation; regulation of telomere maintenance; response to gamma radiation; sister chromatid cohesion; telomere maintenance in response to DNA damage	GO:0008270	zinc ion binding	GO:0005622 GO:0005634	intracellular; nucleus	PF04818	RNA polymerase II-binding domain.	PTHR15921	PRE-MRNA CLEAVAGE COMPLEX II	KOG2071	mRNA_cleavage_and_polyadenylation_factor_I/II_complex,_subunit_Pcf11
Chr.19	Glyma.19G192000	44928945	44931317	495	UniRef100_K7MZ69 Uncharacterized protein n=1 Tax=Glycine max RepID=K7MZ69_SOYBN	0	100	UniRef100_G7L503 PAN domain-containing protein n=1 Tax=Medicago truncatula RepID=G7L503_MEDTR	0	96.6	AT5G03700.1|Symbols:|D-mannose binding lectin protein with Apple-like carbohydrate-binding domain|chr5:965874-967322 REVERSE LENGTH=482	6e-158	92.95	GO:0006857 GO:0048544	oligopeptide transport; recognition of pollen	GO:0030246	carbohydrate binding	GO:0005768 GO:0005794 GO:0005802 GO:0005886	Golgi apparatus; endosome; plasma membrane; trans-Golgi network	PF01453 PF00954	D-mannose binding lectin; S-locus glycoprotein family	PTHR11795	UNCHARACTERIZED	NA	NA
Chr.19	Glyma.19G192100	44940121	44941968	308	UniRef100_I1NAJ7 Uncharacterized protein n=1 Tax=Glycine max RepID=I1NAJ7_SOYBN	0	100	NA	NA	NA	AT2G27770.1|Symbols:|Plant protein of unknown function (DUF868)|chr2:11833089-11834051 REVERSE LENGTH=320	2e-86	95	NA	NA	NA	NA	GO:0009507	chloroplast	PF05910	Plant protein of unknown function (DUF868)	NA	NA	NA	NA
Chr.19	Glyma.19G192200	44948362	44949668	98	NA	NA	NA	NA	NA	NA	NA	NA	NA	NA	NA	NA	NA	NA	NA	NA	NA	NA	NA	NA	NA
Chr.19	Glyma.19G192300	44955552	44959056	579	UniRef100_I1NAJ9 Uncharacterized protein n=1 Tax=Glycine max RepID=I1NAJ9_SOYBN	0	100	UniRef100_T2ESU5 PTL n=1 Tax=Brassica rapa subsp. chinensis RepID=T2ESU5_BRARC	3e-138	100	AT5G03680.1|Symbols:PTL|Duplicated homeodomain-like superfamily protein|chr5:957858-960760 FORWARD LENGTH=591	1e-139	96.95	GO:0006355 GO:0007389 GO:0009855 GO:0009887 GO:0009909 GO:0009944 GO:0010014 GO:0010051 GO:0010075 GO:0010200 GO:0046621 GO:0048438 GO:0048439 GO:0048441 GO:0048442 GO:0048451 GO:0048453 GO:0048498 GO:0048519 GO:0090428	determination of bilateral symmetry; establishment of petal orientation; floral whorl development; flower morphogenesis; meristem initiation; negative regulation of biological process; negative regulation of organ growth; organ morphogenesis; pattern specification process; perianth development; petal development; petal formation; polarity specification of adaxial/abaxial axis; regulation of flowe…	GO:0003677 GO:0003700	DNA binding; sequence-specific DNA binding transcription factor activity	GO:0005634	nucleus	NA	NA	NA	NA	KOG4282	Transcription_factor_GT-2_and_related_proteins,_contains_trihelix_DNA-binding/SANT_domain
Chr.19	Glyma.19G192400	44974572	44975820	189	UniRef100_I1NAK0 Uncharacterized protein n=1 Tax=Glycine max RepID=I1NAK0_SOYBN	1e-133	100	UniRef100_A9PL87 TINY-like protein n=1 Tax=Populus trichocarpa RepID=A9PL87_POPTR	3e-59	79.44	AT2G36450.1|Symbols:HRD|Integrase-type DNA-binding superfamily protein|chr2:15294303-15294857 REVERSE LENGTH=184	3e-57	95.11	GO:0006355 GO:0045893 GO:0050832	defense response to fungus; positive regulation of transcription, DNA-dependent; regulation of transcription, DNA-dependent	GO:0003677 GO:0003700	DNA binding; sequence-specific DNA binding transcription factor activity	GO:0005634	nucleus	PF00847	AP2 domain	NA	NA	NA	NA
Chr.19	Glyma.19G192500	44990772	44994409	519	UniRef100_I1NAK1 Uncharacterized protein n=1 Tax=Glycine max RepID=I1NAK1_SOYBN	0	100	NA	NA	NA	AT5G03670.1|Symbols:|unknown protein; BEST Arabidopsis thaliana protein match is: unknown protein (TAIR:AT2G36420.1); Has 700 Blast hits to 624 proteins in 104 species: Archae - 0; Bacteria - 18; Metazoa - 333; Fungi - 60; Plants - 73; Viruses - 24; Other Eukaryotes - 192 (source: NCBI BLink).|chr5:947311-949898 FORWARD LENGTH=516	1e-91	99.81	GO:0008150 GO:0009888 GO:0030154	biological process; cell differentiation; tissue development	GO:0003674	molecular function	GO:0005634	nucleus	NA	NA	NA	NA	NA	NA
Chr.19	Glyma.19G192600	45013662	45015607	168	UniRef100_C6T313 Uncharacterized protein n=1 Tax=Glycine max RepID=C6T313_SOYBN	4e-112	100	NA	NA	NA	AT2G36410.2|Symbols:|Family of unknown function (DUF662) _x0001_|chr2:15279041-15280270 FORWARD LENGTH=192	4e-79	82.81	GO:0007020	microtubule nucleation	NA	NA	GO:0005634 GO:0005886	nucleus; plasma membrane	PF04949	Transcriptional activator	PTHR21470	NTKL-BINDING PROTEIN 1	NA	NA
Chr.19	Glyma.19G192700	45041964	45045975	389	UniRef100_I1NAK6 Uncharacterized protein n=1 Tax=Glycine max RepID=I1NAK6_SOYBN	0	100	UniRef100_G7L5Z0 GRL3 n=1 Tax=Medicago truncatula RepID=G7L5Z0_MEDTR	3e-157	101.04	AT3G52910.1|Symbols:AtGRF4, GRF4|growth-regulating factor 4|chr3:19616177-19618268 REVERSE LENGTH=380	9e-89	98.68	GO:0006355 GO:0006626 GO:0048366	leaf development; protein targeting to mitochondrion; regulation of transcription, DNA-dependent	GO:0005524 GO:0016818	ATP binding; hydrolase activity, acting on acid anhydrides, in phosphorus-containing anhydrides	GO:0005634	nucleus	PF08880 PF08879	QLQ; WRC	NA	NA	NA	NA
Chr.19	Glyma.19G192800	45046633	45065470	871	UniRef100_I1NAK8 Uncharacterized protein n=1 Tax=Glycine max RepID=I1NAK8_SOYBN	0	100	UniRef100_Q9XIS5 Starch branching enzyme n=3 Tax=Phaseolus vulgaris RepID=Q9XIS5_PHAVU	0	94.02	AT2G36390.1|Symbols:SBE2.1, BE3|starch branching enzyme 2.1|chr2:15264283-15269940 FORWARD LENGTH=858	0	95.34	GO:0000272 GO:0005975 GO:0005982 GO:0009664 GO:0010021 GO:0019252	amylopectin biosynthetic process; carbohydrate metabolic process; plant-type cell wall organization; polysaccharide catabolic process; starch biosynthetic process; starch metabolic process	GO:0003824 GO:0003844 GO:0004553 GO:0043169	1,4-alpha-glucan branching enzyme activity; catalytic activity; cation binding; hydrolase activity, hydrolyzing O-glycosyl compounds	GO:0009507 GO:0009570	chloroplast; chloroplast stroma	PF02806 PF02922 PF00128	Alpha amylase, C-terminal all-beta domain; Carbohydrate-binding module 48 (Isoamylase N-terminal domain); Alpha amylase, catalytic domain	PTHR10357	ALPHA-AMYLASE	KOG0470	1,4-alpha-glucan_branching_enzyme/starch_branching_enzyme_II
Chr.19	Glyma.19G192900	45069470	45077982	1455	UniRef100_K7MZ72 Uncharacterized protein n=1 Tax=Glycine max RepID=K7MZ72_SOYBN	0	100	UniRef100_G7L5Z6 Pleiotropic drug resistance ABC transporter family protein n=1 Tax=Medicago truncatula RepID=G7L5Z6_MEDTR	0	99.52	AT1G66950.1|Symbols:PDR11, ATPDR11|pleiotropic drug resistance 11|chr1:24978239-24984461 FORWARD LENGTH=1454	0	99.79	GO:0000302 GO:0006855	drug transmembrane transport; response to reactive oxygen species	GO:0000166 GO:0005524 GO:0016887 GO:0017111 GO:0042626	ATP binding; ATPase activity; ATPase activity, coupled to transmembrane movement of substances; nucleoside-triphosphatase activity; nucleotide binding	GO:0005886 GO:0016020	membrane; plasma membrane	PF01061 PF08370 PF00005	ABC-2 type transporter; Plant PDR ABC transporter associated; ABC transporter	PTHR19241	ATP-BINDING CASSETTE TRANSPORTER	KOG0065	Pleiotropic_drug_resistance_proteins_(PDR1-15),_ABC_superfamily
Chr.19	Glyma.19G193000	45083416	45083784	82	UniRef100_UPI00023DD2FF PREDICTED: uncharacterized protein LOC102659503 n=1 Tax=Glycine max RepID=UPI00023DD2FF	2e-51	74.31	UniRef100_G7L600 LRR and BTB/POZ domain-containing protein FBL11 n=1 Tax=Medicago truncatula RepID=G7L600_MEDTR	2e-13	7.31	AT2G36370.1|Symbols:|ubiquitin-protein ligases|chr2:15247894-15252800 FORWARD LENGTH=898	1e-07	3.45	GO:0006511	ubiquitin-dependent protein catabolic process	GO:0004842	ubiquitin-protein ligase activity	NA	NA	NA	NA	NA	NA	NA	NA
Chr.19	Glyma.19G193100	45084723	45089886	869	UniRef100_K7MZ76 Uncharacterized protein n=1 Tax=Glycine max RepID=K7MZ76_SOYBN	0	100	UniRef100_G7L601 Protein kinase-like protein n=1 Tax=Medicago truncatula RepID=G7L601_MEDTR	0	99.09	AT3G52890.2|Symbols:KIPK|KCBP-interacting protein kinase|chr3:19609150-19612032 FORWARD LENGTH=934	0	92.93	GO:0000278 GO:0006396	RNA processing; mitotic cell cycle	GO:0004672 GO:0004674 GO:0005515 GO:0005524 GO:0016301 GO:0016772	ATP binding; kinase activity; protein binding; protein kinase activity; protein serine/threonine kinase activity; transferase activity, transferring phosphorus-containing groups	GO:0005634 GO:0005737	cytoplasm; nucleus	PF00069	Protein kinase domain	PTHR24351	RIBOSOMAL PROTEIN S6 KINASE	KOG0610	Putative_serine/threonine_protein_kinase
Chr.19	Glyma.19G193200	45098812	45101623	114	UniRef100_K7MZ77 Uncharacterized protein n=2 Tax=Glycine max RepID=K7MZ77_SOYBN	4e-69	100	UniRef100_A9PCM7 60s acidic ribosomal family protein n=1 Tax=Populus trichocarpa RepID=A9PCM7_POPTR	1e-32	100	AT3G44590.1|Symbols:|60S acidic ribosomal protein family|chr3:16163983-16164658 FORWARD LENGTH=111	3e-30	101.8	GO:0001510 GO:0006414	RNA methylation; translational elongation	GO:0003735	structural constituent of ribosome	GO:0005622 GO:0005634 GO:0005829 GO:0005840 GO:0022626	cytosol; cytosolic ribosome; intracellular; nucleus; ribosome	PF00428	60s Acidic ribosomal protein	PTHR21141	60S ACIDIC RIBOSOMAL PROTEIN FAMILY MEMBER	KOG3449	60S_acidic_ribosomal_protein_P2
Chr.19	Glyma.19G193300	45103820	45107114	468	UniRef100_K7MZ78 Uncharacterized protein n=1 Tax=Glycine max RepID=K7MZ78_SOYBN	0	100	UniRef100_B6SL12 Calmodulin binding protein n=2 Tax=Zea mays RepID=B6SL12_MAIZE	3e-179	84.4	AT3G52870.1|Symbols:|IQ calmodulin-binding motif family protein|chr3:19593365-19595686 REVERSE LENGTH=456	0	91.67	GO:0008150	biological process	GO:0005516	calmodulin binding	GO:0009507	chloroplast	NA	NA	NA	NA	NA	NA
Chr.19	Glyma.19G193400	45110924	45116012	500	UniRef100_K7MZ80 Uncharacterized protein n=1 Tax=Glycine max RepID=K7MZ80_SOYBN	0	100	UniRef100_G7L602 BZIP transcription factor bZIP39 n=1 Tax=Medicago truncatula RepID=G7L602_MEDTR	0	94.18	AT1G19490.1|Symbols:|Basic-leucine zipper (bZIP) transcription factor family protein|chr1:6751953-6753959 REVERSE LENGTH=471	2e-49	76.86	GO:0006355	regulation of transcription, DNA-dependent	GO:0003677 GO:0003700 GO:0043565 GO:0046983	DNA binding; protein dimerization activity; sequence-specific DNA binding; sequence-specific DNA binding transcription factor activity	GO:0005634	nucleus	PF00170	bZIP transcription factor	NA	NA	NA	NA
Chr.19	Glyma.19G193500	45118043	45121712	353	UniRef100_K7MZ81 Uncharacterized protein n=1 Tax=Glycine max RepID=K7MZ81_SOYBN	0	100	UniRef100_G7L605 GDSL esterase/lipase n=1 Tax=Medicago truncatula RepID=G7L605_MEDTR	2e-175	92.68	AT5G03610.1|Symbols:|GDSL-like Lipase/Acylhydrolase superfamily protein|chr5:915650-918326 FORWARD LENGTH=359	5e-127	94.99	GO:0006629	lipid metabolic process	GO:0004091 GO:0016788	carboxylesterase activity; hydrolase activity, acting on ester bonds	GO:0005576	extracellular region	PF00657	GDSL-like Lipase/Acylhydrolase	PTHR22835	ZINC FINGER FYVE DOMAIN CONTAINING PROTEIN	NA	NA
Chr.19	Glyma.19G193600	45125361	45126227	96	UniRef100_I1NAL6 Uncharacterized protein n=1 Tax=Glycine max RepID=I1NAL6_SOYBN	5e-63	100	UniRef100_B9ID24 Peptidoglycan-binding LysM domain-containing family protein (Fragment) n=1 Tax=Populus trichocarpa RepID=B9ID24_POPTR	6e-26	76	AT3G52790.1|Symbols:|peptidoglycan-binding LysM domain-containing protein|chr3:19566004-19566333 REVERSE LENGTH=109	4e-27	82.57	GO:0016998	cell wall macromolecule catabolic process	GO:0003674	molecular function	NA	NA	PF01476	LysM domain	NA	NA	NA	NA
Chr.19	Glyma.19G193700	45128512	45131581	331	UniRef100_I1NAL7 Uncharacterized protein n=2 Tax=Glycine max RepID=I1NAL7_SOYBN	0	100	UniRef100_G7L609 Inosine-uridine preferring ribonucleoside hydrolase n=1 Tax=Medicago truncatula RepID=G7L609_MEDTR	0	96.11	AT2G36310.1|Symbols:URH1|uridine-ribohydrolase 1|chr2:15224692-15226633 REVERSE LENGTH=336	0	98.21	GO:0006152 GO:0006218	purine nucleoside catabolic process; uridine catabolic process	GO:0016787 GO:0045437 GO:0047622 GO:0047724 GO:0072585	adenosine nucleosidase activity; hydrolase activity; inosine nucleosidase activity; uridine nucleosidase activity; xanthosine nucleotidase activity	GO:0005737 GO:0005829	cytoplasm; cytosol	PF01156	Inosine-uridine preferring nucleoside hydrolase	PTHR12304	INOSINE-URIDINE PREFERRING NUCLEOSIDE HYDROLASE	KOG2938	Predicted_inosine-uridine_preferring_nucleoside_hydrolase
Chr.19	Glyma.19G193800	45141719	45143222	165	UniRef100_I1NAL9 Uncharacterized protein n=1 Tax=Glycine max RepID=I1NAL9_SOYBN	2e-115	100	UniRef100_B3IX31 Transcription factor C2H2 n=1 Tax=Lotus japonicus RepID=B3IX31_LOTJA	3e-69	99.39	AT2G36320.1|Symbols:|A20/AN1-like zinc finger family protein|chr2:15229388-15229873 FORWARD LENGTH=161	1e-62	101.86	GO:0008150	biological process	GO:0003677 GO:0008270	DNA binding; zinc ion binding	GO:0005634	nucleus	PF01754 PF01428	A20-like zinc finger; AN1-like Zinc finger	PTHR10634	AN1-TYPE ZINC FINGER PROTEIN	KOG3173	Predicted_Zn-finger_protein
Chr.19	Glyma.19G193900	45144855	45148565	491	UniRef100_K7MZ83 Uncharacterized protein n=1 Tax=Glycine max RepID=K7MZ83_SOYBN	0	100	UniRef100_G7L615 Purple acid phosphatase n=1 Tax=Medicago truncatula RepID=G7L615_MEDTR	0	100	AT3G52820.1|Symbols:ATPAP22, PAP22|purple acid phosphatase 22|chr3:19574236-19576938 REVERSE LENGTH=434	0	92.17	GO:0016036 GO:0019375 GO:0045892	cellular response to phosphate starvation; galactolipid biosynthetic process; negative regulation of transcription, DNA-dependent	GO:0003993 GO:0004722 GO:0016787 GO:0046872	acid phosphatase activity; hydrolase activity; metal ion binding; protein serine/threonine phosphatase activity	GO:0005576	extracellular region	PF00149	Calcineurin-like phosphoesterase	PTHR22953	ACID PHOSPHATASE RELATED	KOG1378	Purple_acid_phosphatase
Chr.19	Glyma.19G194000	45151880	45155271	430	UniRef100_I1NAM1 Uncharacterized protein n=1 Tax=Glycine max RepID=I1NAM1_SOYBN	0	100	UniRef100_G7L619 Purple acid phosphatase n=1 Tax=Medicago truncatula RepID=G7L619_MEDTR	0	92.62	AT3G52780.1|Symbols:ATPAP20, PAP20|Purple acid phosphatases superfamily protein|chr3:19561525-19564195 REVERSE LENGTH=427	0	99.53	NA	NA	GO:0003993 GO:0004722 GO:0016787 GO:0046872	acid phosphatase activity; hydrolase activity; metal ion binding; protein serine/threonine phosphatase activity	GO:0005576	extracellular region	PF00149	Calcineurin-like phosphoesterase	PTHR22953	ACID PHOSPHATASE RELATED	KOG1378	Purple_acid_phosphatase
Chr.19	Glyma.19G194100	45162928	45164877	77	UniRef100_K7MZ84 Uncharacterized protein n=1 Tax=Glycine max RepID=K7MZ84_SOYBN	9e-46	100	UniRef100_Q9LXI8 Protein little zipper 3 n=1 Tax=Arabidopsis thaliana RepID=Q9LXI8_ARATH	4e-16	68.66	AT3G52770.1|Symbols:ZPR3|protein binding|chr3:19557891-19558094 REVERSE LENGTH=67	5e-19	68.66	GO:0006914 GO:0009062 GO:0009943 GO:0010073 GO:0010075 GO:0010305 GO:0010358 GO:0043433	adaxial/abaxial axis specification; autophagy; fatty acid catabolic process; leaf shaping; leaf vascular tissue pattern formation; meristem maintenance; negative regulation of sequence-specific DNA binding transcription factor activity; regulation of meristem growth	GO:0005515	protein binding	GO:0005634	nucleus	NA	NA	NA	NA	NA	NA
Chr.19	Glyma.19G194200	45170699	45172441	249	UniRef100_I1NAM3 Uncharacterized protein n=1 Tax=Glycine max RepID=I1NAM3_SOYBN	3e-177	100	UniRef100_T2DMU0 Protein YIPF5-like protein n=1 Tax=Phaseolus vulgaris RepID=T2DMU0_PHAVU	2e-168	100	AT3G52760.1|Symbols:|Integral membrane Yip1 family protein|chr3:19553932-19554705 REVERSE LENGTH=257	5e-122	95.72	GO:0008150 GO:0016192	biological process; vesicle-mediated transport	GO:0003674	molecular function	GO:0009507 GO:0016020	chloroplast; membrane	PF04893	Yip1 domain	PTHR21236	GOLGI MEMBRANE PROTEIN YIP1	KOG3103	Rab_GTPase_interacting_factor,_Golgi_membrane_protein
Chr.19	Glyma.19G194300	45183357	45185175	174	UniRef100_D5ID20 Dt1 n=3 Tax=Glycine RepID=D5ID20_SOYBN	8e-125	100	UniRef100_D5ID20 Dt1 n=3 Tax=Glycine RepID=D5ID20_SOYBN	8e-125	100	AT5G03840.1|Symbols:TFL1, TFL-1|PEBP (phosphatidylethanolamine-binding protein) family protein|chr5:1024760-1025796 REVERSE LENGTH=177	1e-97	97.74	GO:0006623 GO:0009744 GO:0009909 GO:0009910 GO:0048573 GO:0090344	negative regulation of cell aging; negative regulation of flower development; photoperiodism, flowering; protein targeting to vacuole; regulation of flower development; response to sucrose stimulus	GO:0003712 GO:0008429	phosphatidylethanolamine binding; transcription cofactor activity	GO:0005634 GO:0005737 GO:0005773 GO:0005886 GO:0031982	cytoplasm; nucleus; plasma membrane; vacuole; vesicle	PF01161	Phosphatidylethanolamine-binding protein	PTHR11362	PHOSPHATIDYLETHANOLAMINE-BINDING PROTEIN	KOG3346	Phosphatidylethanolamine_binding_protein
Chr.19	Glyma.19G194400	45195804	45200599	289	UniRef100_I1NAM5 Uncharacterized protein (Fragment) n=1 Tax=Glycine max RepID=I1NAM5_SOYBN	0	80.62	UniRef100_T2DNK6 Esterase/lipase superfamily protein n=1 Tax=Phaseolus vulgaris RepID=T2DNK6_PHAVU	1e-126	75.2	AT2G36290.1|Symbols:|alpha/beta-Hydrolases superfamily protein|chr2:15208867-15210768 REVERSE LENGTH=364	1e-109	73.63	GO:0000041 GO:0008150 GO:0009611 GO:0009805 GO:0009963	biological process; coumarin biosynthetic process; positive regulation of flavonoid biosynthetic process; response to wounding; transition metal ion transport	GO:0016787	hydrolase activity	GO:0005783	endoplasmic reticulum	NA	NA	PTHR10992	ALPHA/BETA HYDROLASE FOLD-CONTAINING PROTEIN	KOG1454	Predicted_hydrolase/acyltransferase_(alpha/beta_hydrolase_superfamily)
Chr.19	Glyma.19G194500	45201612	45206816	388	UniRef100_I1NAM6 Uncharacterized protein n=1 Tax=Glycine max RepID=I1NAM6_SOYBN	0	100	UniRef100_G7L631 Abscisic acid insensitive n=1 Tax=Medicago truncatula RepID=G7L631_MEDTR	6e-138	89.79	AT2G36270.1|Symbols:ABI5, GIA1|Basic-leucine zipper (bZIP) transcription factor family protein|chr2:15204980-15206571 REVERSE LENGTH=442	1e-108	87.56	GO:0006355 GO:0009414 GO:0009640 GO:0009651 GO:0009686 GO:0009737 GO:0009738 GO:0009739 GO:0009740 GO:0009793 GO:0009845 GO:0009909 GO:0009933 GO:0010162 GO:0010182 GO:0010187 GO:0010200 GO:0010228 GO:0016567 GO:0019915 GO:0045893 GO:0048316 GO:0050826	abscisic acid mediated signaling pathway; embryo development ending in seed dormancy; gibberellic acid mediated signaling pathway; gibberellin biosynthetic process; lipid storage; meristem structural organization; negative regulation of seed germination; photomorphogenesis; positive regulation of transcription, DNA-dependent; protein ubiquitination; regulation of flower development; regulation of…	GO:0003677 GO:0003700 GO:0005515 GO:0043565 GO:0046983	DNA binding; protein binding; protein dimerization activity; sequence-specific DNA binding; sequence-specific DNA binding transcription factor activity	GO:0005634	nucleus	PF00170	bZIP transcription factor	PTHR22952	CAMP-RESPONSE ELEMENT BINDING PROTEIN-RELATED	NA	NA
Chr.19	Glyma.19G194600	45207593	45209670	420	UniRef100_I1NAM7 Uncharacterized protein n=1 Tax=Glycine max RepID=I1NAM7_SOYBN	0	100	UniRef100_G7L632 F-box/LRR-repeat protein n=1 Tax=Medicago truncatula RepID=G7L632_MEDTR	0	100	AT1G67190.2|Symbols:|F-box/RNI-like superfamily protein|chr1:25133054-25134313 FORWARD LENGTH=419	0	100	GO:0008150	biological process	GO:0003674	molecular function	GO:0005634	nucleus	PF00646	F-box domain	NA	NA	NA	NA
Chr.19	Glyma.19G194700	45210818	45215315	149	UniRef100_UPI0003DEC342 PREDICTED: iron-sulfur assembly protein IscA-like 1, mitochondrial-like isoform X2 n=1 Tax=Glycine max RepID=UPI0003DEC342	3e-85	91.37	UniRef100_B9HVX2 Iron-sulfur cluster assembly complex family protein n=1 Tax=Populus trichocarpa RepID=B9HVX2_POPTR	4e-54	76.6	AT2G16710.2|Symbols:|Iron-sulphur cluster biosynthesis family protein|chr2:7248294-7249937 FORWARD LENGTH=110	3e-51	96.36	GO:0006944 GO:0016226 GO:0019243 GO:0048193	Golgi vesicle transport; cellular membrane fusion; iron-sulfur cluster assembly; methylglyoxal catabolic process to D-lactate	GO:0005198 GO:0051536	iron-sulfur cluster binding; structural molecule activity	GO:0005739	mitochondrion	PF01521	Iron-sulphur cluster biosynthesis	PTHR10072	IRON-SULFUR CLUSTER ASSEMBLY PROTEIN	KOG1120	Fe-S_cluster_biosynthesis_protein_ISA1_(contains_a_HesB-like_domain)
Chr.19	Glyma.19G194800	45215929	45223182	479	UniRef100_I1NAM9 Uncharacterized protein n=1 Tax=Glycine max RepID=I1NAM9_SOYBN	0	100	UniRef100_G7L633 Cell division protein ftsZ n=1 Tax=Medicago truncatula RepID=G7L633_MEDTR	0	96.56	AT2G36250.2|Symbols:FTSZ2-1, ATFTSZ2-1|Tubulin/FtsZ family protein|chr2:15197661-15199932 REVERSE LENGTH=478	0	100	GO:0006184 GO:0010020 GO:0051258	GTP catabolic process; chloroplast fission; protein polymerization	GO:0003924 GO:0005198 GO:0005515 GO:0005525 GO:0043621	GTP binding; GTPase activity; protein binding; protein self-association; structural molecule activity	GO:0005737 GO:0009507 GO:0009534 GO:0009570 GO:0043234	chloroplast; chloroplast stroma; chloroplast thylakoid; cytoplasm; protein complex	PF00091 PF12327	Tubulin/FtsZ family, GTPase domain; FtsZ family, C-terminal domain	NA	NA	NA	NA
Chr.19	Glyma.19G194900	45227431	45228555	188	UniRef100_K7MZ85 Uncharacterized protein n=1 Tax=Glycine max RepID=K7MZ85_SOYBN	5e-134	100	UniRef100_Q01JB4 H0717B12.8 protein n=1 Tax=Oryza sativa RepID=Q01JB4_ORYSA	2e-23	39.9	AT3G52740.1|Symbols:|unknown protein; BEST Arabidopsis thaliana protein match is: unknown protein (TAIR:AT3G44450.1); Has 65 Blast hits to 65 proteins in 13 species: Archae - 0; Bacteria - 0; Metazoa - 0; Fungi - 0; Plants - 65; Viruses - 0; Other Eukaryotes - 0 (source: NCBI BLink).|chr3:19546446-19546868 REVERSE LENGTH=140	4e-32	80.71	GO:0009744 GO:0009813 GO:0010224 GO:0080167	flavonoid biosynthetic process; response to UV-B; response to karrikin; response to sucrose stimulus	GO:0003674	molecular function	GO:0005634	nucleus	NA	NA	NA	NA	NA	NA
Chr.19	Glyma.19G195000	45240022	45240691	119	NA	NA	NA	NA	NA	NA	NA	NA	NA	NA	NA	NA	NA	NA	NA	NA	NA	NA	NA	NA	NA
Chr.19	Glyma.19G197800	45516594	45517169	192	UniRef100_K7MZA8 Uncharacterized protein n=1 Tax=Glycine max RepID=K7MZA8_SOYBN	6e-140	93.63	UniRef100_B9IIP1 Ovate family protein n=1 Tax=Populus trichocarpa RepID=B9IIP1_POPTR	4e-45	64.45	AT2G36026.1|Symbols:|Ovate family protein|chr2:15127265-15127816 FORWARD LENGTH=183	7e-34	93.44	GO:0008150	biological process	GO:0003674	molecular function	GO:0005634	nucleus	PF04844	Transcriptional repressor, ovate	NA	NA	NA	NA
Chr.19	Glyma.19G197900	45519452	45524099	185	UniRef100_K7MZA9 Uncharacterized protein n=1 Tax=Glycine max RepID=K7MZA9_SOYBN	1e-135	100	NA	NA	NA	AT3G11620.1|Symbols:|alpha/beta-Hydrolases superfamily protein|chr3:3669551-3671734 REVERSE LENGTH=312	2e-34	23.08	GO:0000394 GO:0008150 GO:0009086 GO:0030003	RNA splicing, via endonucleolytic cleavage and ligation; biological process; cellular cation homeostasis; methionine biosynthetic process	GO:0003674	molecular function	GO:0005739	mitochondrion	PF10230	Uncharacterised conserved protein (DUF2305)	PTHR13390	LIPASE	NA	NA
Chr.19	Glyma.19G198000	45528993	45531564	196	UniRef100_I1NAS8 Uncharacterized protein n=1 Tax=Glycine max RepID=I1NAS8_SOYBN	4e-141	100	UniRef100_G7ZUV8 HVA22-like protein i n=2 Tax=Medicago truncatula RepID=G7ZUV8_MEDTR	6e-94	94.12	AT2G36020.1|Symbols:HVA22J|HVA22-like protein J|chr2:15123424-15125140 REVERSE LENGTH=258	1e-63	73.64	GO:0008150	biological process	GO:0003674	molecular function	NA	NA	PF03134	TB2/DP1, HVA22 family	PTHR12300	HVA22-LIKE PROTEINS	KOG1726	HVA22/DP1_gene_product-related_proteins
Chr.19	Glyma.19G198100	45531751	45532218	156	UniRef100_I1NAS9 Uncharacterized protein n=1 Tax=Glycine max RepID=I1NAS9_SOYBN	3e-106	100	NA	NA	NA	AT3G52520.1|Symbols:|unknown protein; BEST Arabidopsis thaliana protein match is: unknown protein (TAIR:AT5G06280.3); Has 24 Blast hits to 24 proteins in 7 species: Archae - 0; Bacteria - 0; Metazoa - 0; Fungi - 0; Plants - 24; Viruses - 0; Other Eukaryotes - 0 (source: NCBI BLink).|chr3:19473483-19473884 FORWARD LENGTH=133	2e-16	78.2	GO:0008150	biological process	GO:0003674	molecular function	GO:0005739	mitochondrion	NA	NA	NA	NA	NA	NA
Chr.19	Glyma.19G198200	45543093	45545514	221	UniRef100_K7MZB4 Uncharacterized protein n=1 Tax=Glycine max RepID=K7MZB4_SOYBN	2e-158	100	UniRef100_F5C0D3 2-cys-peroxiredoxin (Fragment) n=1 Tax=Vigna unguiculata RepID=F5C0D3_VIGUN	2e-90	96.48	AT5G06290.1|Symbols:2-Cys Prx B, 2CPB|2-cysteine peroxiredoxin B|chr5:1919380-1921211 FORWARD LENGTH=273	1e-87	70.33	GO:0000165 GO:0006098 GO:0006612 GO:0006833 GO:0009409 GO:0009595 GO:0009651 GO:0009697 GO:0009750 GO:0009814 GO:0009862 GO:0009867 GO:0010027 GO:0010200 GO:0010310 GO:0010363 GO:0019684 GO:0019761 GO:0031348 GO:0042742 GO:0043900 GO:0050832 GO:0055114	MAPK cascade; defense response, incompatible interaction; defense response to bacterium; defense response to fungus; detection of biotic stimulus; glucosinolate biosynthetic process; jasmonic acid mediated signaling pathway; negative regulation of defense response; oxidation-reduction process; pentose-phosphate shunt; photosynthesis, light reaction; protein targeting to membrane; regulation of hy…	GO:0016209 GO:0016491 GO:0051920	antioxidant activity; oxidoreductase activity; peroxiredoxin activity	GO:0005739 GO:0009507 GO:0009570 GO:0010319 GO:0048046	apoplast; chloroplast; chloroplast stroma; mitochondrion; stromule	PF00578	AhpC/TSA family	PTHR10681	THIOREDOXIN PEROXIDASE	KOG0852	Alkyl_hydroperoxide_reductase,_thiol_specific_antioxidant_and_related_enzymes
Chr.19	Glyma.19G198300	45545787	45549226	159	UniRef100_I1NAT3 Uncharacterized protein n=1 Tax=Glycine max RepID=I1NAT3_SOYBN	2e-110	100	NA	NA	NA	AT2G33180.1|Symbols:|unknown protein; FUNCTIONS IN: molecular_function unknown; INVOLVED IN: biological_process unknown; LOCATED IN: chloroplast stroma; EXPRESSED IN: 22 plant structures; EXPRESSED DURING: 13 growth stages; Has 57 Blast hits to 57 proteins in 22 species: Archae - 0; Bacteria - 8; Metazoa - 0; Fungi - 0; Plants - 35; Viruses - 0; Other Eukaryotes - 14 (source: NCBI BLink).|chr2:14…	3e-44	62.05	GO:0006098 GO:0008150 GO:0009073 GO:0016226 GO:0045893	aromatic amino acid family biosynthetic process; biological process; iron-sulfur cluster assembly; pentose-phosphate shunt; positive regulation of transcription, DNA-dependent	GO:0003674	molecular function	GO:0009507 GO:0009570	chloroplast; chloroplast stroma	NA	NA	NA	NA	NA	NA
Chr.19	Glyma.19G198400	45549783	45554989	214	UniRef100_UPI0003DEAD10 PREDICTED: cytokinin riboside 5''''-monophosphate phosphoribohydrolase LOG7-like isoform X2 n=1 Tax=Glycine max RepID=UPI0003DEAD10	2e-153	100	UniRef100_D7LZ61 Carboxy-lyase n=2 Tax=Camelineae RepID=D7LZ61_ARALL	4e-124	97.7	AT5G06300.1|Symbols:|Putative lysine decarboxylase family protein|chr5:1922042-1925278 REVERSE LENGTH=217	1e-126	97.7	GO:0006826 GO:0008152 GO:0009733 GO:0009741 GO:0010106 GO:0010167 GO:0015706	cellular response to iron ion starvation; iron ion transport; metabolic process; nitrate transport; response to auxin stimulus; response to brassinosteroid stimulus; response to nitrate	GO:0016831	carboxy-lyase activity	GO:0005634 GO:0005829	cytosol; nucleus	PF03641	Possible lysine decarboxylase	NA	NA	NA	NA
Chr.19	Glyma.19G198500	45564991	45567452	471	UniRef100_I1NAT5 Uncharacterized protein n=1 Tax=Glycine max RepID=I1NAT5_SOYBN	0	100	UniRef100_B9HBQ5 Aspartyl protease family protein n=2 Tax=Populus trichocarpa RepID=B9HBQ5_POPTR	0	92.75	AT3G52500.1|Symbols:|Eukaryotic aspartyl protease family protein|chr3:19465644-19467053 REVERSE LENGTH=469	3e-180	93.82	GO:0000271 GO:0006508 GO:0006546	glycine catabolic process; polysaccharide biosynthetic process; proteolysis	GO:0004190	aspartic-type endopeptidase activity	GO:0005576 GO:0005618 GO:0009505 GO:0016020	cell wall; extracellular region; membrane; plant-type cell wall	PF00026	Eukaryotic aspartyl protease	PTHR13683	ASPARTYL PROTEASES	KOG1339	Aspartyl_protease
Chr.19	Glyma.19G198600	45575608	45576562	217	UniRef100_K7MZB5 Uncharacterized protein n=1 Tax=Glycine max RepID=K7MZB5_SOYBN	2e-159	77.98	UniRef100_Q75QH3 Hin1 like protein n=1 Tax=Capsicum chinense RepID=Q75QH3_CAPCH	4e-88	93.86	AT2G35980.1|Symbols:YLS9, NHL10, ATNHL10|Late embryogenesis abundant (LEA) hydroxyproline-rich glycoprotein family|chr2:15110635-15111318 FORWARD LENGTH=227	1e-76	87.22	GO:0000165 GO:0002679 GO:0006612 GO:0006944 GO:0009862 GO:0009867 GO:0010150 GO:0010200 GO:0010310 GO:0010363 GO:0031348 GO:0042742 GO:0043069 GO:0050832 GO:0051607 GO:0051707	MAPK cascade; cellular membrane fusion; defense response to bacterium; defense response to fungus; defense response to virus; jasmonic acid mediated signaling pathway; leaf senescence; negative regulation of defense response; negative regulation of programmed cell death; protein targeting to membrane; regulation of hydrogen peroxide metabolic process; regulation of plant-type hypersensitive respo…	GO:0003674	molecular function	GO:0005739 GO:0009507	chloroplast; mitochondrion	PF03168	Late embryogenesis abundant protein	PTHR19957	SYNTAXIN	NA	NA
Chr.19	Glyma.19G198700	45578902	45579788	228	UniRef100_C6TFU0 Uncharacterized protein n=1 Tax=Glycine max RepID=C6TFU0_SOYBN	1e-167	100	UniRef100_Q8S8Z8 Syringolide-induced protein B13-1-9 n=1 Tax=Glycine max RepID=Q8S8Z8_SOYBN	7e-107	97.04	AT2G35980.1|Symbols:YLS9, NHL10, ATNHL10|Late embryogenesis abundant (LEA) hydroxyproline-rich glycoprotein family|chr2:15110635-15111318 FORWARD LENGTH=227	7e-63	100	GO:0000165 GO:0002679 GO:0006612 GO:0006944 GO:0009862 GO:0009867 GO:0010150 GO:0010200 GO:0010310 GO:0010363 GO:0031348 GO:0042742 GO:0043069 GO:0050832 GO:0051607 GO:0051707	MAPK cascade; cellular membrane fusion; defense response to bacterium; defense response to fungus; defense response to virus; jasmonic acid mediated signaling pathway; leaf senescence; negative regulation of defense response; negative regulation of programmed cell death; protein targeting to membrane; regulation of hydrogen peroxide metabolic process; regulation of plant-type hypersensitive respo…	GO:0003674	molecular function	GO:0005739 GO:0009507	chloroplast; mitochondrion	PF03168	Late embryogenesis abundant protein	PTHR19957	SYNTAXIN	NA	NA
Chr.19	Glyma.19G198800	45582865	45583763	228	UniRef100_I1NAT7 Uncharacterized protein n=1 Tax=Glycine max RepID=I1NAT7_SOYBN	2e-168	100	UniRef100_Q8S8Z8 Syringolide-induced protein B13-1-9 n=1 Tax=Glycine max RepID=Q8S8Z8_SOYBN	3e-124	97.54	AT2G35980.1|Symbols:YLS9, NHL10, ATNHL10|Late embryogenesis abundant (LEA) hydroxyproline-rich glycoprotein family|chr2:15110635-15111318 FORWARD LENGTH=227	7e-63	100	GO:0000165 GO:0002679 GO:0006612 GO:0006944 GO:0009862 GO:0009867 GO:0010150 GO:0010200 GO:0010310 GO:0010363 GO:0031348 GO:0042742 GO:0043069 GO:0050832 GO:0051607 GO:0051707	MAPK cascade; cellular membrane fusion; defense response to bacterium; defense response to fungus; defense response to virus; jasmonic acid mediated signaling pathway; leaf senescence; negative regulation of defense response; negative regulation of programmed cell death; protein targeting to membrane; regulation of hydrogen peroxide metabolic process; regulation of plant-type hypersensitive respo…	GO:0003674	molecular function	GO:0005739 GO:0009507	chloroplast; mitochondrion	PF03168	Late embryogenesis abundant protein	PTHR19957	SYNTAXIN	NA	NA
Chr.19	Glyma.19G198900	45588629	45590084	211	UniRef100_I1NAT8 Uncharacterized protein n=1 Tax=Glycine max RepID=I1NAT8_SOYBN	2e-152	100	UniRef100_B9IIM8 Harpin-induced family protein n=1 Tax=Populus trichocarpa RepID=B9IIM8_POPTR	7e-88	81.82	AT3G11660.1|Symbols:NHL1|NDR1/HIN1-like 1|chr3:3679031-3679660 REVERSE LENGTH=209	1e-94	99.52	GO:0051607	defense response to virus	GO:0003674	molecular function	GO:0005886	plasma membrane	PF03168	Late embryogenesis abundant protein	NA	NA	NA	NA
Chr.19	Glyma.19G199000	45610443	45611748	282	UniRef100_I1NAT9 Uncharacterized protein n=1 Tax=Glycine max RepID=I1NAT9_SOYBN	0	100	UniRef100_Q9SVC7 Hydroxyproline-rich glycoprotein family protein n=1 Tax=Arabidopsis thaliana RepID=Q9SVC7_ARATH	1e-25	76.33	AT3G52460.1|Symbols:|hydroxyproline-rich glycoprotein family protein|chr3:19446970-19447872 FORWARD LENGTH=300	1e-28	76.33	NA	NA	GO:0003674	molecular function	GO:0005634	nucleus	NA	NA	NA	NA	NA	NA
Chr.19	Glyma.19G199100	45622189	45624970	348	UniRef100_K7MZB9 Uncharacterized protein n=2 Tax=Glycine max RepID=K7MZB9_SOYBN	0	100	UniRef100_G7IMD6 N-acetyltransferase ESCO2 n=1 Tax=Medicago truncatula RepID=G7IMD6_MEDTR	4e-124	95.45	AT4G31400.1|Symbols:CTF7|damaged DNA binding;DNA-directed DNA polymerases|chr4:15237411-15239266 FORWARD LENGTH=345	3e-101	91.3	GO:0000070 GO:0000724 GO:0007062 GO:0009553 GO:0009790 GO:0034089 GO:0045132 GO:0048364 GO:0048653 GO:0060772	anther development; double-strand break repair via homologous recombination; embryo development; embryo sac development; establishment of meiotic sister chromatid cohesion; leaf phyllotactic patterning; meiotic chromosome segregation; mitotic sister chromatid segregation; root development; sister chromatid cohesion	GO:0016407	acetyltransferase activity	GO:0005634	nucleus	NA	NA	PTHR11076	DNA REPAIR POLYMERASE UMUC / TRANSFERASE FAMILY MEMBER	KOG3014	Protein_involved_in_establishing_cohesion_between_sister_chromatids_during_DNA_replication
Chr.19	Glyma.19G199200	45630726	45631770	272	UniRef100_I1NAU1 Uncharacterized protein n=1 Tax=Glycine max RepID=I1NAU1_SOYBN	0	100	UniRef100_Q0GLD6 Dof16 n=1 Tax=Glycine max RepID=Q0GLD6_SOYBN	0	100	AT3G52440.1|Symbols:|Dof-type zinc finger DNA-binding family protein|chr3:19435447-19436190 FORWARD LENGTH=247	6e-49	105.67	GO:0006355	regulation of transcription, DNA-dependent	GO:0003677 GO:0003700 GO:0008270	DNA binding; sequence-specific DNA binding transcription factor activity; zinc ion binding	GO:0005634	nucleus	PF02701	Dof domain, zinc finger	NA	NA	NA	NA
Chr.19	Glyma.19G199300	45635420	45637299	420	UniRef100_I1NAU2 Uncharacterized protein n=1 Tax=Glycine max RepID=I1NAU2_SOYBN	0	100	UniRef100_B9IIK9 U-box domain-containing family protein n=1 Tax=Populus trichocarpa RepID=B9IIK9_POPTR	0	100.97	AT3G52450.1|Symbols:PUB22|plant U-box 22|chr3:19440943-19442250 REVERSE LENGTH=435	2e-169	95.4	GO:0002679 GO:0006865 GO:0006952 GO:0009414 GO:0010200 GO:0015824 GO:0016567 GO:0051865	amino acid transport; defense response; proline transport; protein autoubiquitination; protein ubiquitination; respiratory burst involved in defense response; response to chitin; response to water deprivation	GO:0004842	ubiquitin-protein ligase activity	GO:0000151 GO:0005737 GO:0005829	cytoplasm; cytosol; ubiquitin ligase complex	PF04564	U-box domain	PTHR13931	UBIQUITINATION FACTOR E4	NA	NA
Chr.19	Glyma.19G199400	45648919	45651187	462	UniRef100_I1NAU3 Uncharacterized protein n=1 Tax=Glycine max RepID=I1NAU3_SOYBN	0	99.09	UniRef100_D7L4L9 Protein binding protein n=1 Tax=Arabidopsis lyrata subsp. lyrata RepID=D7L4L9_ARALL	0	95.93	AT3G05675.1|Symbols:|BTB/POZ domain-containing protein|chr3:1658425-1659859 REVERSE LENGTH=441	0	95.92	NA	NA	NA	NA	GO:0005634	nucleus	NA	NA	NA	NA	NA	NA
Chr.19	Glyma.19G199500	45654736	45659864	681	UniRef100_I1NAU4 Uncharacterized protein n=1 Tax=Glycine max RepID=I1NAU4_SOYBN	0	100	UniRef100_Q2PF41 BEL1-like homeodomain transcription factor n=1 Tax=Trifolium pratense RepID=Q2PF41_TRIPR	0	104.3	AT2G35940.3|Symbols:BLH1|BEL1-like homeodomain 1|chr2:15089171-15091699 REVERSE LENGTH=680	1e-172	99.85	GO:0000303 GO:0006355 GO:0006612 GO:0009610 GO:0009651 GO:0009733 GO:0009737 GO:0009743 GO:0009862 GO:0009873 GO:0009963 GO:0010197 GO:0010201 GO:0010363 GO:0019344 GO:0048513	cysteine biosynthetic process; ethylene mediated signaling pathway; organ development; polar nucleus fusion; positive regulation of flavonoid biosynthetic process; protein targeting to membrane; regulation of plant-type hypersensitive response; regulation of transcription, DNA-dependent; response to abscisic acid stimulus; response to auxin stimulus; response to carbohydrate stimulus; response to…	GO:0003677 GO:0003700 GO:0042803 GO:0043565 GO:0046982	DNA binding; protein heterodimerization activity; protein homodimerization activity; sequence-specific DNA binding; sequence-specific DNA binding transcription factor activity	GO:0005634 GO:0005737	cytoplasm; nucleus	PF07526 PF00046	Associated with HOX; Homeobox domain	PTHR11850	HOMEOBOX PROTEIN TRANSCRIPTION FACTORS	KOG0773	Transcription_factor_MEIS1_and_related_HOX_domain_proteins
Chr.19	Glyma.19G199600	45660575	45663118	86	NA	NA	NA	NA	NA	NA	NA	NA	NA	NA	NA	NA	NA	NA	NA	NA	NA	NA	NA	NA	NA
Chr.19	Glyma.19G199700	45679756	45680911	158	UniRef100_UPI0003D73EFA PREDICTED: putative ribonuclease H protein At1g65750-like n=1 Tax=Citrus sinensis RepID=UPI0003D73EFA	2e-11	28.11	UniRef100_Q2HS45 RNA-directed DNA polymerase (Reverse transcriptase) n=1 Tax=Medicago truncatula RepID=Q2HS45_MEDTR	5e-10	13.63	ATMG00310.1|Symbols:ORF154|RNA-directed DNA polymerase (reverse transcriptase)-related family protein|chrM:90883-91347 REVERSE LENGTH=154	9e-06	31.17	GO:0008150	biological process	GO:0003674	molecular function	GO:0005739	mitochondrion	NA	NA	NA	NA	NA	NA
Chr.19	Glyma.19G199800	45682986	45683894	70	UniRef100_K7MZB7 Uncharacterized protein n=1 Tax=Glycine max RepID=K7MZB7_SOYBN	8e-40	100	NA	NA	NA	NA	NA	NA	NA	NA	NA	NA	NA	NA	NA	NA	NA	NA	NA	NA
Chr.19	Glyma.19G199900	45690630	45693183	484	UniRef100_K7MZB8 Uncharacterized protein n=1 Tax=Glycine max RepID=K7MZB8_SOYBN	0	100	UniRef100_B2LUQ7 Aluminum-activated malate transporter n=1 Tax=Glycine max RepID=B2LUQ7_SOYBN	0	99.18	AT3G11680.1|Symbols:|Aluminium activated malate transporter family protein|chr3:3686995-3689329 REVERSE LENGTH=488	0	94.88	GO:0010044	response to aluminum ion	NA	NA	NA	NA	PF11744	Aluminium activated malate transporter	NA	NA	KOG4711	Predicted_membrane_protein
Chr.19	Glyma.19G200000	45701661	45707358	788	UniRef100_I1NAU6 Uncharacterized protein n=2 Tax=Glycine max RepID=I1NAU6_SOYBN	0	100	UniRef100_Q6DW76 Digalactosyldiacylglycerol synthase 1, chloroplastic n=1 Tax=Glycine max RepID=DGDG1_SOYBN	0	100.51	AT3G11670.1|Symbols:DGD1|UDP-Glycosyltransferase superfamily protein|chr3:3681090-3684495 REVERSE LENGTH=808	0	96.04	GO:0001666 GO:0006636 GO:0006655 GO:0006869 GO:0009058 GO:0015995 GO:0016036 GO:0016117 GO:0019288 GO:0019375 GO:0042550	biosynthetic process; carotenoid biosynthetic process; cellular response to phosphate starvation; chlorophyll biosynthetic process; galactolipid biosynthetic process; isopentenyl diphosphate biosynthetic process, mevalonate-independent pathway; lipid transport; phosphatidylglycerol biosynthetic process; photosystem I stabilization; response to hypoxia; unsaturated fatty acid biosynthetic process	GO:0016757 GO:0035250 GO:0046480	UDP-galactosyltransferase activity; galactolipid galactosyltransferase activity; transferase activity, transferring glycosyl groups	GO:0005739 GO:0009507 GO:0009707	chloroplast; chloroplast outer membrane; mitochondrion	PF00534	Glycosyl transferases group 1	PTHR12526	GLYCOSYLTRANSFERASE	NA	NA
Chr.19	Glyma.19G200100	45711253	45714039	348	UniRef100_K7MZB9 Uncharacterized protein n=2 Tax=Glycine max RepID=K7MZB9_SOYBN	0	100	UniRef100_G7IMD6 N-acetyltransferase ESCO2 n=1 Tax=Medicago truncatula RepID=G7IMD6_MEDTR	5e-125	95.45	AT4G31400.1|Symbols:CTF7|damaged DNA binding;DNA-directed DNA polymerases|chr4:15237411-15239266 FORWARD LENGTH=345	7e-102	91.3	GO:0000070 GO:0000724 GO:0007062 GO:0009553 GO:0009790 GO:0034089 GO:0045132 GO:0048364 GO:0048653 GO:0060772	anther development; double-strand break repair via homologous recombination; embryo development; embryo sac development; establishment of meiotic sister chromatid cohesion; leaf phyllotactic patterning; meiotic chromosome segregation; mitotic sister chromatid segregation; root development; sister chromatid cohesion	GO:0016407	acetyltransferase activity	GO:0005634	nucleus	NA	NA	PTHR11076	DNA REPAIR POLYMERASE UMUC / TRANSFERASE FAMILY MEMBER	KOG3014	Protein_involved_in_establishing_cohesion_between_sister_chromatids_during_DNA_replication
Chr.19	Glyma.19G200200	45718763	45720642	420	UniRef100_I1NAU9 Uncharacterized protein n=1 Tax=Glycine max RepID=I1NAU9_SOYBN	0	100	UniRef100_B9IIK9 U-box domain-containing family protein n=1 Tax=Populus trichocarpa RepID=B9IIK9_POPTR	0	100.97	AT3G52450.1|Symbols:PUB22|plant U-box 22|chr3:19440943-19442250 REVERSE LENGTH=435	1e-168	95.4	GO:0002679 GO:0006865 GO:0006952 GO:0009414 GO:0010200 GO:0015824 GO:0016567 GO:0051865	amino acid transport; defense response; proline transport; protein autoubiquitination; protein ubiquitination; respiratory burst involved in defense response; response to chitin; response to water deprivation	GO:0004842	ubiquitin-protein ligase activity	GO:0000151 GO:0005737 GO:0005829	cytoplasm; cytosol; ubiquitin ligase complex	PF04564	U-box domain	PTHR13931	UBIQUITINATION FACTOR E4	NA	NA
Chr.19	Glyma.19G200300	45724257	45725219	173	UniRef100_I1NAV0 Uncharacterized protein n=2 Tax=Glycine max RepID=I1NAV0_SOYBN	5e-122	62.22	UniRef100_Q0GLD6 Dof16 n=1 Tax=Glycine max RepID=Q0GLD6_SOYBN	1e-121	62.36	AT3G52440.1|Symbols:|Dof-type zinc finger DNA-binding family protein|chr3:19435447-19436190 FORWARD LENGTH=247	3e-46	66.8	GO:0006355	regulation of transcription, DNA-dependent	GO:0003677 GO:0003700 GO:0008270	DNA binding; sequence-specific DNA binding transcription factor activity; zinc ion binding	GO:0005634	nucleus	PF02701	Dof domain, zinc finger	NA	NA	NA	NA
Chr.19	Glyma.19G200400	45728185	45747339	1290	UniRef100_I1NAV1 Uncharacterized protein n=1 Tax=Glycine max RepID=I1NAV1_SOYBN	0	100	UniRef100_D7M831 Binding protein n=1 Tax=Arabidopsis lyrata subsp. lyrata RepID=D7M831_ARALL	0	103.12	AT5G16280.1|Symbols:|Tetratricopeptide repeat (TPR)-like superfamily protein|chr5:5323377-5331345 REVERSE LENGTH=1272	0	101.26	GO:0008150 GO:0010228 GO:0016926 GO:0050665	biological process; hydrogen peroxide biosynthetic process; protein desumoylation; vegetative to reproductive phase transition of meristem	NA	NA	GO:0005794	Golgi apparatus	NA	NA	PTHR12975	TRANSPORT PROTEIN (TRAPP)	KOG1938	Protein_with_predicted_involvement_in_meiosis_(GSG1)
Chr.19	Glyma.19G200500	45754054	45756493	302	UniRef100_I1NAV2 Uncharacterized protein n=1 Tax=Glycine max RepID=I1NAV2_SOYBN	0	100	UniRef100_B7FI20 Syntaxin-121 n=2 Tax=Medicago truncatula RepID=B7FI20_MEDTR	4e-132	91.83	AT3G11820.2|Symbols:SYP121, AT-SYR1, ATSYP121, SYR1, ATSYR1, PEN1|syntaxin of plants 121|chr3:3729540-3730775 REVERSE LENGTH=315	7e-113	79.05	GO:0000165 GO:0002679 GO:0006355 GO:0006612 GO:0006820 GO:0006862 GO:0006886 GO:0006888 GO:0006944 GO:0006952 GO:0007154 GO:0007165 GO:0009409 GO:0009414 GO:0009595 GO:0009611 GO:0009617 GO:0009620 GO:0009625 GO:0009697 GO:0009723 GO:0009733 GO:0009737 GO:0009738 GO:0009753 GO:0009862 GO:0009863 GO:0009867 GO:0009963 GO:0010119 GO:0010148 GO:0010200 GO:0010310 GO:0010363 GO:0015696 GO:0015802 GO:…	ER to Golgi vesicle-mediated transport; MAPK cascade; abscisic acid mediated signaling pathway; amino acid import; ammonium transport; anion transport; basic amino acid transport; cell communication; cellular membrane fusion; defense response; defense response to bacterium; defense response to fungus; detection of biotic stimulus; endoplasmic reticulum unfolded protein response; hyperosmotic sali…	GO:0005484 GO:0005515 GO:0043495	SNAP receptor activity; protein anchor; protein binding	GO:0005802 GO:0005886 GO:0009504 GO:0009506 GO:0031201	SNARE complex; cell plate; plasma membrane; plasmodesma; trans-Golgi network	PF05739 PF00804	SNARE domain; Syntaxin	PTHR19957	SYNTAXIN	KOG0810	SNARE_protein_Syntaxin_1_and_related_proteins
Chr.19	Glyma.19G200600	45757100	45762427	320	UniRef100_C6TNW0 Uncharacterized protein n=1 Tax=Glycine max RepID=C6TNW0_SOYBN	0	100	UniRef100_Q6Z130 Hydrolase, TatD family like protein n=1 Tax=Oryza sativa subsp. japonica RepID=Q6Z130_ORYSJ	0	96.91	AT3G52390.1|Symbols:|TatD related DNase|chr3:19423105-19425183 REVERSE LENGTH=320	0	99.69	NA	NA	GO:0004536 GO:0016888	deoxyribonuclease activity; endodeoxyribonuclease activity, producing 5'-phosphomonoesters	GO:0005634	nucleus	PF01026	TatD related DNase	PTHR10060	TATD FAMILY DEOXYRIBONUCLEASE	KOG3020	TatD-related_DNase
Chr.19	Glyma.19G200700	45762579	45764884	318	UniRef100_I1NAV4 Uncharacterized protein n=1 Tax=Glycine max RepID=I1NAV4_SOYBN	0	100	UniRef100_Q08948 33 kd chloroplast ribonucleoprotein n=1 Tax=Nicotiana sylvestris RepID=Q08948_NICSY	9e-104	65.83	AT3G52380.1|Symbols:CP33, PDE322|chloroplast RNA-binding protein 33|chr3:19421619-19422855 FORWARD LENGTH=329	6e-100	66.57	GO:0009793 GO:0010027 GO:0010228 GO:0016226 GO:0019288 GO:0048481	embryo development ending in seed dormancy; iron-sulfur cluster assembly; isopentenyl diphosphate biosynthetic process, mevalonate-independent pathway; ovule development; thylakoid membrane organization; vegetative to reproductive phase transition of meristem	GO:0000166 GO:0003676 GO:0003723	RNA binding; nucleic acid binding; nucleotide binding	GO:0009507 GO:0009570 GO:0009579	chloroplast; chloroplast stroma; thylakoid	PF00076	RNA recognition motif. (a.k.a. RRM, RBD, or RNP domain)	PTHR24012	FAMILY NOT NAMED	KOG0131	Splicing_factor_3b,_subunit_4
Chr.19	Glyma.19G200800	45766278	45771093	347	UniRef100_K7MZC0 Uncharacterized protein n=2 Tax=Glycine max RepID=K7MZC0_SOYBN	0	100	UniRef100_B3IX28 Transcription factor CCAAT n=1 Tax=Lotus japonicus RepID=B3IX28_LOTJA	0	100.61	AT5G06510.2|Symbols:NF-YA10|nuclear factor Y, subunit A10|chr5:1985439-1986591 FORWARD LENGTH=269	3e-64	114.87	GO:0006355 GO:0009718	anthocyanin-containing compound biosynthetic process; regulation of transcription, DNA-dependent	GO:0003677 GO:0003700	DNA binding; sequence-specific DNA binding transcription factor activity	GO:0005634 GO:0016602	CCAAT-binding factor complex; nucleus	PF02045	CCAAT-binding transcription factor (CBF-B/NF-YA) subunit B	PTHR12632	TRANSCRIPTION FACTOR NF-Y ALPHA-RELATED	KOG1561	CCAAT-binding_factor,_subunit_B_(HAP2)
Chr.19	Glyma.19G200900	45798671	45799805	255	UniRef100_I1NAV6 Uncharacterized protein n=1 Tax=Glycine max RepID=I1NAV6_SOYBN	0	100	UniRef100_D7LZQ8 Glutaredoxin family protein n=1 Tax=Arabidopsis lyrata subsp. lyrata RepID=D7LZQ8_ARALL	1e-58	105.44	AT5G06470.1|Symbols:|Glutaredoxin family protein|chr5:1974659-1975378 REVERSE LENGTH=239	2e-59	105.44	GO:0045454	cell redox homeostasis	GO:0009055 GO:0015035	electron carrier activity; protein disulfide oxidoreductase activity	NA	NA	PF00462	Glutaredoxin	PTHR10168	GLUTAREDOXIN	KOG1752	Glutaredoxin_and_related_proteins
Chr.19	Glyma.19G201000	45803642	45807771	756	UniRef100_I1NAV7 Uncharacterized protein n=1 Tax=Glycine max RepID=I1NAV7_SOYBN	0	100	UniRef100_Q9SF22 F26K24.5 protein n=2 Tax=Arabidopsis thaliana RepID=Q9SF22_ARATH	0	104.7	AT3G11760.1|Symbols:|unknown protein; FUNCTIONS IN: molecular_function unknown; INVOLVED IN: biological_process unknown; LOCATED IN: cellular_component unknown; EXPRESSED IN: 23 plant structures; EXPRESSED DURING: 14 growth stages; BEST Arabidopsis thaliana protein match is: unknown protein (TAIR:AT5G04860.1); Has 84 Blast hits to 73 proteins in 13 species: Archae - 0; Bacteria - 0; Metazoa - 0; …	0	104.7	GO:0008150	biological process	GO:0003674	molecular function	GO:0005634	nucleus	NA	NA	NA	NA	NA	NA
Chr.19	Glyma.19G201100	45822411	45830248	966	UniRef100_K7MZC5 Ubiquitin carboxyl-terminal hydrolase n=1 Tax=Glycine max RepID=K7MZC5_SOYBN	0	100	UniRef100_K7MZC5 Ubiquitin carboxyl-terminal hydrolase n=1 Tax=Glycine max RepID=K7MZC5_SOYBN	0	100	AT5G22030.1|Symbols:UBP8|ubiquitin-specific protease 8|chr5:7290155-7296344 REVERSE LENGTH=913	0	93.32	GO:0006511	ubiquitin-dependent protein catabolic process	GO:0004221 GO:0004843	ubiquitin-specific protease activity; ubiquitin thiolesterase activity	GO:0005634	nucleus	PF00443	Ubiquitin carboxyl-terminal hydrolase	PTHR24006	FAMILY NOT NAMED	KOG1870	Ubiquitin_C-terminal_hydrolase
Chr.19	Glyma.19G201200	45831801	45834845	143	UniRef100_K7MZC6 Uncharacterized protein n=2 Tax=Glycine max RepID=K7MZC6_SOYBN	1e-100	75.53	UniRef100_E9NZT1 Dihydroneopterin aldolase n=2 Tax=Phaseolus vulgaris RepID=E9NZT1_PHAVU	6e-61	93.85	AT3G11750.1|Symbols:FOLB1|Dihydroneopterin aldolase|chr3:3715071-3715904 REVERSE LENGTH=146	4e-39	83.56	GO:0006760 GO:0010304	PSII associated light-harvesting complex II catabolic process; folic acid-containing compound metabolic process	GO:0004150	dihydroneopterin aldolase activity	GO:0005829 GO:0009507	chloroplast; cytosol	PF02152	Dihydroneopterin aldolase	PTHR20941	FOLATE SYNTHESIS PROTEINS	NA	NA
Chr.19	Glyma.19G201300	45841450	45847370	617	UniRef100_K7MZC7 Uncharacterized protein n=1 Tax=Glycine max RepID=K7MZC7_SOYBN	0	100	UniRef100_M4QH74 Shikimate kinase-like protein n=1 Tax=Triticum aestivum RepID=M4QH74_WHEAT	6e-102	55.96	AT5G06440.3|Symbols:|BEST Arabidopsis thaliana protein match is: Polyketide cyclase/dehydrase and lipid transport superfamily protein (TAIR:AT3G11720.3); Has 157 Blast hits to 155 proteins in 41 species: Archae - 0; Bacteria - 6; Metazoa - 5; Fungi - 6; Plants - 99; Viruses - 0; Other Eukaryotes - 41 (source: NCBI BLink).|chr5:1964641-1966807 REVERSE LENGTH=479	7e-113	65.14	GO:0008150	biological process	GO:0003674	molecular function	GO:0005634 GO:0005739	mitochondrion; nucleus	NA	NA	NA	NA	NA	NA
NA, not available
